# Supplementary material for: Development of an efficient screening system to identify novel bone metabolism-related genes using the exchangeable gene trap mutagenesis mouse models
Source: Sci Rep. 2017 Jan 20;7:40692. doi: 10.1038/srep40692 (PMC5247747; doi:10.1038/srep40692)
Supplement: Excel of Supplementary Table [file srep40692-s2.xlsx]

## Sheet: Supplementary table S2
No.	EGTC ID	Gene symbol	Cell Line			Sample Number	Week old	Biochemical blood test								Growth curve									Bone morphometric analysis														Biomechanical strength analysis						2nd screening Bone X-gal staining
	CARD ID	Chr	Trap Vector																						BMD analysis				Cortical bone analysis			Trabecular bone analysis
	Strain Name							Na [mEq/L]	K [mEq/L]	Cl [mEq/L]	Ca [mg/dL]	IP [mg/dL]	Mg [mg/dL]	ALP [U/L]		2W [g]	4W [g]	6W [g]	8W [g]	10W [g]			18-44		Tb.BMD [mg/cm3]	Tb.BMC [mg]	Ct.BMD [mg/cm3]	Ct.BMC [mg]	Ct.V [mm3]	Ct.Th [µm]	Ex.Ln.Le [µm]	BV [mm3]	Tb.Th [µm]	Tb.N [1/mm]	V*m.space [mm3]		18-44		M. load [N]	M. stress [N/mm2]	M. dsp [mm]	M. work [J]	E.M. [N/mm2]
1	18-44	Bptf	KTPU10	【Mean】	M WT	3	12-16	148	4.3	109.333	9.7	4.9	2.25	301.333		ND	12.68	24.5	25.425	29.49					504.833	0.736	1400.1	0.981	0.70006	265.707	5697.38	1.48355	98.7686	2.00195	0.0545863				24.3	10.6874	0.831167	0.00498667	31715.9		+
	609	11	pU-18		M Hetero	4	10-12	150.25	4.675	111.5	10.075	5.8	2.55	485.5		ND	13.24	20.25	21.615	25.25					450.9	0.49575	1327.83	0.7415	0.557115	238.287	5021.6	1.09212	92.2889	1.89473	0.0633555				18.8475	8.58741	0.943415	0.00401	23608
	B6;CB-BptfGt(pU-18)44Imeg				F WT	4	13-24	149.25	3.95	111	10.125	4.675	2.325	486		ND	13.55	18.8067	19.9633	22.1833					365.75	0.2085	1392.38	0.7785	0.558345	250.248	4872.6	0.552405	86.6663	1.55283	0.0841762				17.4663	9.70456	0.57296	0.0031425	27844.5
					F Hetero	4	11-24	149.75	3.675	114	10.125	5.3	2.375	473.75		ND	10.2125	17.045	16.825	18.65					422.175	0.30075	1351	0.753	0.555942	255.216	4828.03	0.721443	98.5164	1.63684	0.054715				16.6588	8.82678	0.434208	0.0025625	19807.2
				【SD】	M WT			4.3589	0.424264	2.08167	0	0.282843	0.353553	38.527		ND	2.27688	1.45664	0.26163	0.155563					37.3594	0.234348	31.6574	0.08937	0.0503539	22.0918	170.884	0.400373	9.67285	0.0830584	0.0383252				3.41581	3.88031	0.212867	0.00128819	1534.11
					M Hetero			1.89297	0.613052	1.73205	0.221736	0.408248	0.369685	177.694		ND	0.94652	ND	1.51307	0					51.7364	0.243064	31.2548	0.114605	0.0783897	17.5302	385.834	0.469697	13.3007	0.123507	0.00658253				0.2977	0.789679	0.339421	0.00081939	1938.45
					F WT			0.5	0.404145	1.82574	0.206155	0.629153	0.298608	104.32		ND	1.75362	0.66335	0.410528	1.19304					50.9069	0.10862	42.2906	0.0935895	0.0515521	24.4198	138.136	0.215211	12.4876	0.333414	0.0500072				2.41834	1.96521	0.147533	0.000363261	2555.28
					F Hetero			0.957427	0.298608	1.41421	0.170783	0.424264	0.35	125.757		ND	2.34862	0.0494975	1.01116	0.480833					49.5805	0.041844	49.0698	0.103082	0.0558827	37.2178	109.911	0.0962865	10.6311	0.285458	0.0103183				3.90611	1.76188	0.0658336	0.000558592	8810.88
2	21-103	New	KTPU10	【Mean】	M WT	3	14-15	150.333	3.86667	111	8.73333	7.56667	2.56667	318		7.73	15.6167	24.17	27.4	29.17					463.6	0.576626	1170.37	0.637559	0.54445	219.678	5419.75	1.25031	71.348	2.27837	0.063043				20.7683	8.86358	1.10183	0.00566333	4798.96		+
	458	4	pU-21		M Homo	3	14	150.333	4.46667	110	9.2	8.86667	2.73333	492.333		7.91667	14.0133	22.8867	26.8167	29.2367					482.3	0.704748	1188.1	0.675469	0.56861	237.121	5338.43	1.4916	77.2527	2.67467	0.023501				22.5033	9.92761	1.29744	0.00710667	3217.85
	B6;CB-Gt(pU-21)103Imeg				F WT	2	14-16	150.5	3.95	110	9.2	7.85	2.3	523.5		6.81	11.455	18.735	21.385	22.78					393.45	0.139576	1189.25	0.500874	0.419935	214.797	4420.21	0.352728	59.5835	1.26048	0.175266				13.0175	8.37931	0.85775	0.002935	4309.02
					F Homo	3	14	151.333	4.1	115	9.16667	8.86667	2.5	693.667		6.63667	12.4167	19.0967	21.4267	22.8233					428.433	0.201705	1213.03	0.601996	0.49625	230.987	4831.75	0.470837	63.7459	1.5941	0.0906233				20.08	10.8798	1.1285	0.00553	5476.68
				【SD】	M WT			2.3094	0.472582	2.64575	0.503322	1.02144	0.251661	20.8087		1.99547	3.1107	1.65882	1.75758	1.73208					17.3144	0.21296	51.1385	0.0536406	0.0316761	9.09142	167.168	0.437226	5.12617	0.482527	0.0475879				2.1583	0.406454	0.244229	0.00263329	2274.45
					M Homo			0.57735	0.11547	3.60555	0.1	0.251661	0.057735	44.1059		2.19839	1.12451	1.78886	0.800895	2.04123					16.825	0.10984	15.7363	0.00287295	0.00872002	1.39913	66.012	0.236452	0.948467	0.329674	0.0108458				1.1886	0.632801	0.199054	0.000810021	871.776
					F WT			0.707107	0.0707107	1.41421	0	1.3435	0.141421	67.1751		1.58392	5.09824	2.18496	1.90212	1.38593					2.6163	0.0750652	67.5287	0.079809	0.0432679	32.5666	32.2772	0.190487	0.86688	0.555598	0.102422				1.31875	0.97053	0.0665812	0.000148492	1100.26
					F Homo			0.57735	0.6	1	0.305505	1.45717	0.1	15.5671		0.882345	1.60998	1.16693	1.22663	0.979864					13.3452	0.0226797	10.452	0.0168154	0.0117951	3.49861	127.798	0.0418911	1.23906	0.194274	0.0159036				2.89686	2.19149	0.193813	0.000795676	2403.26
3	21-106	New	KTPU10	【Mean】	M WT	3	14-15	149.667	4.03333	111.667	9.73333	5.93333	2.33333	259.667		6.76333	14.1567	22.4633	25.4167	28.7					493.833	0.405999	1169.8	0.651304	0.556627	232.88	5316.04	0.834373	72.2988	1.84369	0.106338				22.6417	10.1543	0.741947	0.00486667	13922.9		－
	631	5	pU-21		M Homo	3	14	150.667	4.5	113.333	9.73333	5.96667	2.03333	290.667		7.59667	15.9767	21.5367	22.8367	25.03					576.233	0.1974	1176.63	0.541037	0.459023	223.491	4638.15	0.378558	63.5351	1.19356	0.228595				19.7133	11.5074	0.652277	0.00369333	13953.3
	B6;CB-Gt(pU-21)106Imeg				F WT	3	14-15	149	3.86667	113.667	9.26667	5.96667	2.1	394		6.34667	12.9133	18.48	20.3	21.6867					432.367	0.0738862	1199.23	0.547729	0.456707	225.749	4594.25	0.163984	58.699	0.639369	0.345196				18.8583	11.3863	0.578	0.00335333	12804.5
					F Homo	3	14-15	150	4.36667	114.667	9.33333	6.83333	2.3	388		6.42	14.8	19.03	20.125	21.88					399.633	0.0341751	1173.47	0.498442	0.4237	208.815	4515.26	0.0833667	58.6289	0.365681	0.529411				15.0567	9.26797	0.81078	0.00318333	7958.73
				【SD】	M WT			0.57735	0.321455	1.1547	0.11547	0.585947	0.152753	26.6333		2.41044	4.66846	2.77421	2.48114	3.11275					18.8855	0.105828	48.3615	0.0362076	0.013421	18.0012	182.522	0.213353	3.94715	0.324673	0.0407332				3.51731	2.24258	0.0781192	0.00136588	2131.56
					M Homo			0.57735	0.3	1.1547	0.305505	1.05987	0.251661	16.9214		0.362951	1.0352	2.18669	2.59302	3.14911					158.665	0.0752149	31.1693	0.0702352	0.0474799	24.3223	183.938	0.221253	15.7086	0.31813	0.109268				2.26263	1.01909	0.0204365	0.00042336	1475.97
					F WT			1	0.321455	1.1547	0.152753	1.87705	0.173205	112.801		1.60126	0.271539	0.381576	0.18735	0.557524					60.9846	0.0545237	18.9247	0.0395488	0.0316934	15.5309	297.388	0.113295	7.08125	0.316743	0.144505				1.82935	2.41166	0.226013	0.000455448	2287.6
					F Homo			2	0.152753	1.52753	0.321455	0.602771	0.2	38.5876		0.254558	0.325269	1.59806	1.20915	0.608112					29.3762	0.0199314	31.4459	0.0925879	0.0700139	21.5132	373.116	0.0507103	5.01346	0.210826	0.172918				2.20926	0.631919	0.175043	0.000765659	1583.67
4	21-129	EST	KTPU10	【Mean】	M WT	3	14	149.667	3.8	112	9.7	4.66667	2.5	283.333		6.16667	11.98	19.37	21.2	22.7633					433.533	0.17769	1217.13	0.538156	0.442457	234.852	4364.84	0.408964	64.2027	1.53552	0.107306				14.8517	9.7744	0.627943	0.00247333	9750.37		－
	526	5	pU-21		M Homo	3	14-16	150.333	3.7	113.667	9.4	4.23333	2.3	241		5.98	12.9033	21.76	24.96	27.0067					475.167	0.393783	1187.6	0.618089	0.51988	229.31	5061.56	0.824869	71.5151	1.95211	0.0870763				18.5117	9.07472	0.456667	0.00329667	11634.6
	B6;CB-Gt(pU-21)129Imeg				F WT	3	14-15	149.667	4.33333	115	9.5	6.03333	2.36667	375		6.56	13.6633	18.3267	19.5	21.0867					393.633	0.0938273	1206.93	0.53397	0.442393	227.473	4431	0.235876	57.9661	1.07382	0.169971				16.5917	10.585	0.43461	0.00251	11548.3
					F Homo	3	14-15	150	3.7	114.667	9.6	5.86	2.43333	385.667		5.42	11.7667	17.8833	19.6433	21.0733					412.2	0.104279	1204.67	0.545149	0.452527	223.213	4586.49	0.248146	59.086	0.985641	0.213499				15.2017	9.05767	0.450277	0.00236333	11026.6
				【SD】	M WT			1.1547	0.173205	2	0.2	0.723418	0.264575	18.0093		0.295014	2.49566	1.02191	0.852467	0.596769					55.2603	0.0381573	13.8237	0.0729981	0.0627968	12.8593	368.604	0.0624717	7.22757	0.308935	0.0485816				2.15306	0.225954	0.128993	0.000263122	2770.86
					M Homo			2.51661	0.69282	2.08167	0.34641	0.057735	0.173205	41.0366		1.01336	2.6689	1.53522	2.14252	2.32184					57.6667	0.148045	33.2005	0.0895549	0.0673092	16.8296	400.975	0.223083	7.7371	0.29625	0.0578836				3.32693	1.17702	0.112707	0.000528141	2150.04
					F WT			1.52753	0.450925	1	0.1	1.5695	0.057735	49.5177		1.06297	1.76529	1.76922	1.83229	1.90519					8.3008	0.0216612	5.25484	0.0463144	0.037808	8.48882	267.813	0.0498303	0.132653	0.0947748	0.0104521				2.20764	0.325925	0.0577706	0.000606548	987.772
					F Homo			2	0.8544	2.88675	0.2	2.37546	0.251661	77.3585		1.30885	2.52373	1.38515	1.51279	1.58406					28.3762	0.035589	7.22311	0.0142863	0.0112455	6.58507	105.521	0.0733327	4.5214	0.153466	0.0580773				2.49257	1.18639	0.0746866	0.000657597	2371.6
5	21-B120	Apobec1	KTPU8	【Mean】	M WT	4	14	150.25	3.76667	113	9.5	7.3	2.45	350		5.445	12.6775	21.8625	25.5075	27.665					495.925	0.6585	1210.03	0.652	0.538728	228.455	5220.94	1.33759	74.0066	2.38861	0.040614				21.0975	9.71447	0.507043	0.004595	15431.8		+
	690	6	pU-21B		M Homo	4	14	150.75	4.4	113.75	9.775	7.15	2.425	332.75		5.345	11.13	21.4	26.4	28.2367					508.125	0.5945	1189.83	0.71675	0.602693	237.765	5634.93	1.18639	75.897	2.01594	0.0878268				21.7013	8.65407	0.478168	0.00469	14439.4
	B6;CB-Apobec1Gt(pU-21B)120Imeg				F WT	3	14	149	3.73333	111.333	9.56667	5	2.53333	350.333		5.34333	12.18	17.3733	19.0867	21.77					390.05	0.12435	1201.25	0.5035	0.418795	206.146	4521.46	0.313849	57.1253	1.21252	0.172114				13.6325	8.3766	0.39625	0.002125	9093.18
					F Homo	4	14-16	149.25	3.675	115	9.425	7.45	2.35	423.5		6.735	13.25	20.44	21.7175	21.97					418.025	0.1585	1192.78	0.54925	0.460392	204.327	4928.37	0.374328	59.9266	1.14569	0.18525				13.73	7.09229	0.379252	0.0021075	9514.72
				【SD】	M WT			2.21736	0.305505	2.16025	0.355903	1.27279	0.3	83.8053		1.22329	3.58325	2.69434	2.18477	2.78503					42.3963	0.266161	7.06559	0.0706022	0.0581489	13.7164	310.109	0.497828	7.30959	0.360243	0.0222063				2.35968	0.442548	0.237219	0.0010539	1313.47
					M Homo			1.70783	0.83666	1.25831	0.0957427	1.812	0.377492	57.8871		1.96273	4.21519	3.33859	2.1444	2.38257					24.1408	0.19103	15.3747	0.0494124	0.0447263	12.4228	299.897	0.347428	3.82528	0.346382	0.0575146				0.842154	1.0931	0.0858859	0.0014053	1318.19
					F WT			1	0.152753	0.57735	0.208167	0.793725	0.152753	42.0634		0.914677	2.59446	0.150111	0.561902	0.864176					14.0714	0.0376888	5.44472	0.0176777	0.0166099	4.3575	109.742	0.0861892	3.82698	0.0727705	0.00926027				0.703571	0.0258448	0.00883883	0.000162635	2348.47
					F Homo			0.957427	0.125831	2.16025	0.340343	1.41774	0.238048	52.4373		1.30053	3.06602	1.68742	2.28633	1.25168					21.2741	0.0574195	15.9753	0.0359479	0.0270276	6.45364	157.896	0.128467	3.35175	0.204007	0.044783				1.69033	0.637404	0.0651311	0.000393224	3110.48
6	21-B135	Reep3	KTPU8	【Mean】	M WT	3	14	150.333	3.9	113	9.73333	6.13333	2.3	293.333		5.95333	13.44	21.72	23.6233	25.7967					487.867	0.399856	1201.07	0.617116	0.513297	232.476	4955.71	0.829381	74.5107	2.07465	0.0556667				19.2567	9.93289	0.478723	0.00376667	14485.1		－
	621	10	pU-21B		M Homo	3	14-16	150.333	4.06667	114.667	9.7	4.86667	2.16667	324.667		7.05667	16.0733	22.0267	23.3133	24.6233					487.133	0.513883	1218.6	0.665354	0.5446	238.129	5103.17	1.04693	73.7328	1.97768	0.0603293				24.1633	11.5922	0.350777	0.00462667	16513.9
	B6;CB-Reep3Gt(pU-21B)135Imag				F WT	3	14-15	149.333	3.2	111.667	9.4	4.9	2.36667	375		6.54	14.3867	18.84	19.6867	20.83					380.067	0.0812115	1193.2	0.516726	0.433123	211.369	4563.33	0.209027	54.3739	0.889998	0.250868				16.2	9.81009	0.350333	0.00257333	12902.7
					F Homo	2	15-16	151.333	3.56667	117.667	9.4	5.46667	2.33333	392		7.82667	14.9633	19.2467	20.3567	20.84					399.7	0.0850348	1230.2	0.547226	0.444663	216.854	4591.96	0.207083	57.1076	0.863859	0.233763				19.1033	11.4623	0.32361	0.00314333	15541.8
				【SD】	M WT			1.52753	0.3	2.64575	0.251661	1.11505	0.264575	15.2753		0.866391	1.44883	1.24904	0.865583	1.29067					29.5382	0.115078	27.5102	0.0712055	0.0503988	19.1459	222.826	0.19134	2.98289	0.348712	0.0221855				1.83271	1.74099	0.0782404	0.000418848	2158.78
					M Homo			1.1547	0.763763	2.08167	0.264575	0.61101	0.208167	121.364		1.2822	3.23621	1.55873	1.17798	1.24933					32.4987	0.350766	23.9426	0.167981	0.127772	24.3055	674.861	0.649568	5.05971	0.293659	0.0167169				5.76904	0.565824	0.0169399	0.0019572	823.55
					F WT			0.57735	0.458258	3.05505	0.264575	0.754983	0.305505	79.3032		0.636632	1.81621	1.42011	1.6853	2.15849					1.44338	0.0369746	14.6728	0.00536171	0.00835581	2.96638	105.687	0.0968415	3.11507	0.259595	0.0837253				1.34309	1.22636	0.0917961	0.00022942	1632.39
					F Homo			0.57735	0.11547	2.3094	0.2	0.723418	0.11547	8.544		1.57329	2.62451	1.98873	2.1504	1.29988					18.9557	0.01973	26.0484	0.025337	0.0112908	13.6377	110.738	0.0413292	3.07721	0.0383245	0.00998889				3.77357	2.80931	0.0305032	0.000567656	2833.73
7	21-B186	Trp53cor1	KTPU8	【Mean】	M WT	5	14-15	149.667	4.13333	112	9.33333	7.43333	2.7	399.667		6.99333	15.75	23.4067	25.5733	27.94					448.34	0.426107	1156	0.585272	0.505982	219.132	5086.89	0.9531	67.8157	2.25713	0.0442436				20.4386	9.85656	0.441766	0.00347	16645.4		－
	726	17	pU-21B		M Homo	5	14-15	150	4.6	112.667	9.26667	7.76667	2.53333	367.333		7.76667	17.7333	24.3967	26.83	28.8733					442.26	0.453005	1154.38	0.598974	0.518012	213.151	5273.82	1.00926	66.3178	2.16128	0.0572706				19.39	8.71335	0.442332	0.003904	15515
	B6;CB-Trp53cor1Gt(pU-21B)186Imeg				F WT	3	15	149.333	3.56667	113.333	8.93333	6.7	2.46667	494		6.87333	13.7967	18.7667	19.8933	21.8733					361.167	0.0548559	1163.2	0.48607	0.417867	203.662	4527.05	0.143414	51.1882	0.702355	0.32472				16.4633	10.1078	0.370057	0.00283333	14175
					F Homo	3	15	149.667	4.2	114	9.1	6.76667	2.13333	469		6.47333	14.74	18.6133	19.64	20.9567					400.633	0.0982663	1161.93	0.510287	0.439063	204.08	4727.14	0.238307	55.3507	0.839788	0.298303				17.6183	9.91267	0.45061	0.0031	10488.5
				【SD】	M WT			1.52753	0.11547	0	0.057735	0.602771	0.1	44.7363		0.679289	0.0888819	0.350761	1.01239	0.75505					29.0268	0.122682	15.2967	0.0622376	0.0494505	15.2947	188.206	0.212402	6.15429	0.211091	0.0104805				4.63417	1.57517	0.104753	0.00100315	2639.43
					M Homo			1	0.173205	2.3094	0.057735	0.945163	0.057735	77.0346		0.551483	0.251064	0.434665	1.20826	0.966247					41.887	0.246607	19.0984	0.0911401	0.0712011	16.1281	353.368	0.485707	5.16665	0.433258	0.0257886				2.9951	0.189857	0.0785418	0.00115695	1596.59
					F WT			2.08167	0.321455	2.08167	0.305505	0.6245	0.057735	49.3254		0.70088	0.797768	0.391067	1.0724	1.60615					22.7324	0.0243908	2.95973	0.0158188	0.0126168	2.47374	134.633	0.0590476	3.73177	0.216602	0.0853218				0.246847	0.4863	0.0534758	0.000563235	307.582
					F Homo			0.57735	0.34641	1	0.173205	0.208167	0.057735	55.109		0.638853	0.86885	0.598108	1.06785	1.52346					26.5963	0.0662003	15.4507	0.0230018	0.0143817	7.05277	34.0065	0.160025	2.86344	0.477287	0.178083				2.63773	1.5156	0.0528506	0.000343948	5332.72
8	21-B206	Lpar5	KTPU8	【Mean】	M WT	3	15-16	150.667	4.06667	114.667	9.66667	5.66667	2.33333	327.333		7.84	17.6867	22.5433	25.33	26.31					454.8	0.341	1176.3	0.584333	0.496323	212.32	5108.4	0.743939	68.1589	1.81784	0.085273				16.9233	8.12233	0.46711	0.00377	12671.4		－
	673	6	pU-21B		M Homo	3	15	154.333	4.6	130.333	9.73333	7.53333	2.73333	334		7.66333	18.24	22.38	23.09	26.1333					440.1	0.333	1151.5	0.556333	0.48329	196.586	5278.11	0.763598	64.507	1.84364	0.0994777				15.71	7.1182	0.508333	0.00403333	10291.8
	B6;CB-Lpar5Gt(pU-21B)206Imeg				F WT	3	15-16	151	4.16667	116	9.63333	5.86667	2.43333	451.667		7.85333	16.1733	18.9567	21.4	21.3033					372.4	0.0845333	1205.93	0.533333	0.44242	206.998	4714.51	0.22075	57.0984	0.878137	0.223176				15.3483	8.70356	0.3475	0.00266333	11967.3
					F Homo	3	14-15	152.667	3.63333	117.667	9.66667	5.23333	2.6	468.333		4.75	14.02	18.1767	20.33	21.7933					411.833	0.137333	1185.37	0.534333	0.45077	207.171	4772.58	0.333084	61.5664	1.19984	0.141208				15.42	8.51406	0.339333	0.00263	12870
				【SD】	M WT			2.88675	0.152753	3.05505	0.305505	1.50111	0.057735	103.355		1.50692	3.13612	0.937781	0.608112	1.52483					63.8284	0.118731	24.6002	0.0788501	0.0568093	20.4535	234.293	0.199824	8.56633	0.0774035	0.00949122				3.67635	1.41735	0.067247	0.00135532	2020.63
					M Homo			4.50925	0.608276	19.218	0.23094	1.79258	0.23094	39.281		1.83691	3.26529	2.48493	2.48902	2.23142					1.73494	0.100881	1.11355	0.065041	0.0568553	8.36987	505.24	0.232824	1.57434	0.245154	0.0214604				2.57998	1.11788	0.0633846	0.00101796	2073.51
					F WT			0	0.404145	1	0.057735	1.38684	0.305505	31.0054		1.31127	2.84411	1.27602	1.38593	0.925545					16.3368	0.0239285	12.1595	0.0300056	0.0286144	4.92188	268.018	0.053054	2.60964	0.0583782	0.0125849				0.688846	0.58415	0.062425	0.000539846	1210.32
					F Homo			0.57735	0.208167	0.57735	0.208167	0.305505	0.173205	9.29157		ND	1.24712	0.225019	0.993781	0.447474					3.54448	0.00862168	11.0645	0.00665833	0.00322019	4.56922	51.04	0.0202084	0.849659	0.0751915	0.0173713				0.640527	0.531567	0.0269125	0.000216564	1368.63
9	21-KBT38	Ankrd11	KAB6	【Mean】	M WT	4	15	150	4.55	91	10.125	5.6	2.525	327		5.73667	13.4283	21.2617	24.2183	27.555					465.6	0.356	1122.3	0.55475	0.49371	207.389	5146.62	0.760638	63.1273	2.006	0.066054				17.4325	8.23969	0.512293	0.00291	23405.8		+
	1212	8	pU-21T		M Hetero	3	15	152.667	4.83333	115.333	9.86667	6.2	2.3	355.667		5.315	8.8475	17.4583	20.7325	24.654					482.867	0.328	1100.37	0.532667	0.474927	204.931	4988.87	0.661314	61.6853	1.94617	0.0744603				16.4015	8.06224	0.678167	0.00279	17984.6
	B6-Ankrd11Gt(pU-21KBT)38Card				F WT	3	16	148.667	3.43333	113.333	9.96667	4.1	2.23333	413.333		5.54	14.37	17.8575	19.6725	21.4533					396.933	0.0779333	1132.4	0.520333	0.45908	204.778	4865.78	0.19183	52.5181	0.867248	0.295117				15.265	8.09553	0.527887	0.0026	22236.3
					F Hetero	3	16	148.667	4.16667	114	9.9	4.7	2.43333	513.333		5.25	11.956	15.17	17.525	19.5571					399.733	0.0676	1076.77	0.433	0.40149	189.64	4561.58	0.167597	54.5721	0.892944	0.282815				14.28	8.62426	0.32089	0.00216333	17934.2
				【SD】	M WT			0.816497	0.506623	50.6689	0.189297	1.1431	0.221736	14.9889		1.04504	3.82213	3.07154	2.32774	1.8214					41.6745	0.12725	86.4125	0.0890295	0.0620752	16.5112	278.923	0.20275	3.16479	0.23762	0.00396274				2.85393	0.862743	0.301045	0.00121647	3742.55
					M Hetero			1.1547	0.152753	2.51661	0.208167	0.1	0.2	104.548		0.283743	2.0036	2.08078	2.03498	2.984					71.593	0.168591	125.597	0.186004	0.123665	43.9749	510.621	0.283772	10.286	0.263021	0.0196402				5.44314	1.3618	0.124546	0.00155897	2473.28
					F WT			1.52753	0.585947	1.1547	0.057735	0.3	0.208167	77.4683		0.5	4.25678	1.43284	1.38784	1.48143					12.2267	0.0187041	101.581	0.0585349	0.014208	8.07003	49.2058	0.0411999	3.16416	0.0881512	0.0289715				1.19989	0.485258	0.209795	0.000330454	2094.77
					F Hetero			1.1547	0.776745	2	0.2	0.52915	0.208167	62.2923		0.62426	4.14337	0.751864	1.77576	1.9487					12.7143	0.00926337	54.1849	0.0407799	0.0180722	11.0686	41.7473	0.0276124	3.03662	0.215767	0.0878322				1.02114	0.617507	0.126333	0.000330807	4050.7
10	21-KBW122	Lima1	KAB6	【Mean】	M WT	2	15	151.5	4.2	116	9.9	7.95	2.3	281.5		7.945	18.575	23.72	ND	28.76					514.35	0.8295	1193.05	0.683	0.572495	231.56	5492.19	1.65655	78.4833	2.78351	0.022417				23.56	9.82481	0.878165	0.006385	9129.52		－
	1305	15	pU-21W		M Homo	4	14-16	152.5	4.4	115.75	9.65	6.625	2.625	377.75		4.955	10.6667	17.7725	19.785	21.4725					449.7	0.341	1155.67	0.50425	0.436725	197.577	4850.3	0.764431	67.5866	1.86524	0.0726113				12.5451	6.70827	1.02121	0.0035375	4160.96
	B6-Lima1Gt(pU-21KBW)122Card				F WT	3	14-16	148	3.46667	110.667	9.23333	8.43333	2.36667	391.667		6.27	ND	16.01	19.49	20.6767					403.767	0.0907	1193.67	0.523	0.438067	208.478	4656.17	0.220331	57.061	0.881449	0.288256				16.5468	9.70455	0.811167	0.00315667	9370.52
					F Homo	5	14-16	149.4	3.7	115	9.32	7.64	2.46	406.4		6.37	11.7	16.654	19.136	20.95					394.86	0.15	1153.86	0.5078	0.440006	204.668	4731.24	0.374611	58.9463	1.26271	0.157671				14.087	7.9049	0.9531	0.0037	6114.41
				【SD】	M WT			0.707107	0.424264	1.41421	0	0.777817	0.282843	21.9203		0.275772	1.53442	0.325269	ND	0.876812					5.16188	0.164756	3.60624	0.0212132	0.0199616	10.7536	27.1367	0.349389	1.73901	0.459983	0.0119784				4.55377	1.99416	0.520904	0.00118087	7516.66
					M Homo			2.64575	0.469042	1.25831	0.238048	0.780491	0.35	127.659		0.625966	1.71039	2.13483	3.85091	3.17876					24.6759	0.0666683	25.8499	0.0368001	0.0375599	7.64105	302.39	0.134832	4.54049	0.239536	0.0303103				1.79818	0.8312	0.160871	0.000617758	1167.45
					F WT			2	0.288675	2.51661	0.152753	0.90185	0.057735	35.1615		ND	ND	1.11969	1.10014	1.34968					11.1644	0.0107949	15.211	0.030348	0.0202917	6.41426	203.999	0.0316449	1.13814	0.112281	0.0529549				3.23357	2.63848	0.173528	0.000583895	4095.92
					F Homo			1.14018	0.587367	1.58114	0.311448	1.50765	0.336155	41.2589		1.58646	ND	2.25797	1.7679	2.69737					13.1451	0.0298077	7.45842	0.0326374	0.0269237	5.25427	167.923	0.0656118	1.65725	0.157708	0.0362155				1.02703	0.326608	0.144659	0.000671081	3453.09
11	21-KBW180	Cnn3	KAB6	【Mean】	M WT	3	15	149.667	3.86667	109.333	9.03333	7.93333	2.9	240.667		6.235	14.21	20.5067	23.8267	26.1133					455.7	0.305667	1158.47	0.566667	0.48911	211.577	5056.98	0.661274	65.4136	1.56904	0.153945				18.8367	9.25396	0.71839	0.00528333	10140.3		+
	2050	3	pU-21W		M Hetero	3	15	149.333	4.1	110.667	8.83333	9.1	2.6	294		ND	14.3367	19.3567	23.5267	26.3867					500.367	0.401	1157.77	0.606667	0.524073	221.831	5253.51	0.813561	77.5928	1.58619	0.158763				19.51	8.94348	0.77439	0.00486	12902.2
	B6-Cnn3Gt(pU-21KBW)180Card				F WT	3	15	150	4.33333	112.667	8.76667	8.8	2.4	500		6	14.43	18.02	20.3767	22.2267					373.4	0.0745667	1155.6	0.485	0.419623	203.406	4560.12	0.188905	52.4799	0.767444	0.331301				18.7433	11.3163	0.57611	0.0033	13159.6
					F Hetero	3	14-15	151	4.06667	113.667	8.8	8.63333	2.23333	476.667		6.04667	10.7233	15.875	17.5667	18.8667					358.133	0.0723	1135.43	0.465333	0.409607	195.599	4593.29	0.191959	51.0097	0.837617	0.284348				18.215	10.8845	0.653947	0.00297667	13554
				【SD】	M WT			0.57735	0.152753	2.08167	0.472582	0.305505	0.264575	34.9333		0.106066	2.16779	1.10677	1.35975	1.88152					43.3381	0.168396	15.9676	0.0515396	0.0423561	4.32591	326.223	0.32358	6.94608	0.47338	0.0640533				4.11668	1.72244	0.215957	0.00226383	5305.14
					M Hetero			1.1547	0.52915	1.1547	0.057735	0.2	0.360555	49.1223		ND	5.76528	3.36149	3.88781	4.09454					58.8619	0.0701498	57.0135	0.0308275	0.0155601	26.4691	441.28	0.116772	7.55644	0.115666	0.0634485				1.49816	0.967059	0.227345	0.00194887	1482.15
					F WT			0	0.152753	1.1547	0.251661	0.655744	0.173205	57.2975		ND	4.33582	1.88237	1.80578	1.81486					32.7721	0.052561	13.2752	0.028931	0.0212284	8.57566	141.556	0.12223	6.01256	0.352638	0.133871				2.70873	1.49514	0.283828	0.0006245	2652.12
					F Hetero			1.73205	0.057735	1.1547	0.264575	0.351188	0.11547	18.5562		0.977053	0.376475	1.53442	0.840972	1.21706					25.0372	0.042613	15.9124	0.0517912	0.0401814	7.43562	256.007	0.111126	5.07197	0.328232	0.166772				0.736546	0.78806	0.140991	0.000782709	1407.28
12	21-KBW205	Wdr11	KAB6	【Mean】	M WT	3	15	151.667	4.5	112	8.63333	7.4	2.4	328.667		6.87333	14.2267	22.2633	25.2933	27.9767					417.867	0.407966	1113.3	0.605673	0.544983	213.462	5496.96	0.946566	84.2956	1.61643	0.136506				21.7183	8.9788	0.567447	0.00364	15954.2		+
	2083	7	pU-21W		M Hom	3	14-15	151.667	4.83333	112	9	8.86667	2.43333	367		4.77	8.01	16.7067	20.2133	21.5933					396.1	0.29079	1132.07	0.529183	0.466807	206.75	4938.17	0.517951	72.1223	1.26519	0.154781				16.64	8.6036	0.404443	0.00259333	12852.1
	B6-Wdr11Gt(pU-21KBW)205Card				F WT	3	15	151	4.1	113.333	9.16667	8.36667	2.1	478.667		6.82667	12.2133	17.5667	18.8033	20.2933					342.567	0.0656396	1159.57	0.48934	0.422003	205.377	4560.03	0.14671	65.6145	0.516209	0.453186				17.615	10.6527	0.330667	0.00278	14266.3
					F Hom	3	15-16	151	4.075	114.5	8.75	7.65	2.075	493		4.5375	8.425	13.99	15.7933	16.795					331.625	0.0578197	1151.93	0.44236	0.384035	201.855	4243.57	0.173159	64.8332	0.690357	0.270901				19.4275	13.5593	0.429833	0.0041	12488.4
				【SD】	M WT			0.57735	0.458258	1.73205	0.57735	1.80831	0.360555	25.7941		0.325167	0.599361	1.87767	2.51828	3.09991					53.7878	0.209355	21.4539	0.07396	0.0757566	5.4041	550.017	0.420817	9.22273	0.246414	0.0127692				5.26363	1.25562	0.151599	0.0003	5205.85
					M Hom			1.52753	0.85049	1	0.43589	0.737111	0.057735	42.2966		0.760986	1.77584	0.818556	0.799396	0.786787					55.2817	0.144343	26.8576	0.0586373	0.0414241	14.2883	143.652	0.396509	13.5622	0.533252	0.0949878				2.55582	1.50186	0.165362	0.000607069	2284.36
					F WT			1	0.3	1.52753	0.152753	0.321455	0	19.8578		0.631057	0.914677	0.404145	0.211266	0.257941					23.4926	0.0128506	9.18713	0.00623007	0.00405712	3.52205	23.6521	0.0644883	1.00857	0.171181	0.154794				2.08855	1.35507	0.0698987	0.000286182	1427.19
					F Hom			1.1547	0.170783	2.38048	0.238048	0.525991	0.0957427	44.7735		0.993391	1.74899	1.41466	1.56072	1.05067					13.4651	0.00604713	15.5316	0.0126239	0.0105064	3.87755	68.8857	0.0233353	0.794109	0.150162	0.0454608				1.85447	1.29578	0.150271	0.00213484	5152.07
13	21-T152	Tctn1	KTPU8	【Mean】	M WT	3	10-11	146.667	5.9	111.667	10.0333	8.73333	2.76667	351.333		6.85667	13.5233	23.04	25.77	28.68					479.433	0.467983	1135.03	0.601618	0.530213	217.166	5341.62	0.990035	73.7316	2.03475	0.110058				20.5083	8.91201	0.730723	0.0042	23254.9		+
	1074	5	pU-21T		M Hetero	3	10-11	148.333	3.9	111	10.1667	6.93333	2.56667	374.333		6.76	12.21	22.22	25.405	27.16					524.467	0.717749	1174.23	0.631253	0.53775	233.51	5147.96	1.38181	76.7932	2.45387	0.0602373				20.7033	9.81797	0.549947	0.00354667	26688.8
	B6;CB-Tctn1Gt(pU-21T)152Imeg				F WT	3	11	147.667	3.76667	113.333	9.86667	5.2	2.53333	457.667		7.52	13.22	19.42	21.86	23.87					400.933	0.0919578	1146.57	0.478752	0.41762	193.285	4703.11	0.225139	53.9121	1.14144	0.258596				12.8082	7.27786	0.54761	0.00198333	17264.5
					F Hetero	3	11	149	3.33333	113.333	9.83333	5.56667	2.43333	488		ND	ND	ND	ND	ND					388.6	0.0983504	896.433	0.363991	0.425533	195.64	4758.85	0.248355	34.7215	1.07569	0.208795				13.7033	7.63159	0.44628	0.00214	14611.4
				【SD】	M WT			1.1547	3.55949	2.88675	0.152753	3.26548	0.70946	89.1983		0.657597	1.24227	0.73	0.817068	1.18794					35.6534	0.0792113	45.3725	0.0617188	0.0515204	11.5455	343.075	0.141596	6.37677	0.127365	0.045454				4.96212	1.14326	0.0263598	0.000975244	5737.78
					M Hetero			1.1547	0.141421	0	0.450925	1.06927	0.585947	19.1398		0	0.678823	0.947523	0.72832	ND					28.55	0.43477	9.76439	0.0622638	0.0555423	13.9919	273.743	0.765642	9.22613	0.466818	0.014491				1.7226	0.374997	0.0926594	0.000560922	3650.15
					F WT			1.1547	0.305505	1.52753	0.351188	0.264575	0.057735	51.4328		ND	ND	ND	ND	ND					18.6318	0.0195675	19.8732	0.0293943	0.0258965	6.68112	294.063	0.0482153	1.45689	0.29167	0.0856079				1.17789	0.267075	0.0417809	0.000250067	3719.64
					F Hetero			1	0.152753	0.57735	0.152753	0.152753	0.11547	24.3311		ND	ND	ND	ND	ND					4.95076	0.0302987	435.828	0.204279	0.031145	13.9276	184.527	0.072899	30.0808	0.142696	0.0307167				0.500358	0.720579	0.0462631	0.000160935	2843.61
14	21-T167	2500002B13 Rik; lincRNA	KTPU8	【Mean】	M WT	3	14	153.333	4.62333	107.867	9.16667	9.4	ND	333		8.50333	17.18	24.6367	26.9	29.8					431.967	0.369333	1115.13	0.532333	0.478013	203.471	5084.01	0.847119	70.7224	1.64377	0.123566				16.5367	8.04599	0.607887	0.00399667	7915.24		+
	1774	8	pU-21T		M Hom	3	14	154.767	4.66	109.033	9.1	9.16667	ND	271.667		8.4	18.3667	26.0133	28.3667	30.8333					446.867	0.379667	1154.97	0.637667	0.55262	236.492	5202.04	0.828758	71.4281	1.77698	0.101327				17.8083	8.36907	0.57811	0.00363667	10154.3
	B6;CB-2500002B13RikGt(pU-21T)167Card				F WT	3	15	151.133	4.02333	110.033	8.93333	7.86667	ND	368		7.13333	15.0567	19.1667	21.4967	21.99					384.6	0.0828667	1159.8	0.492	0.424143	207.8	4539.4	0.211691	57.5585	0.83972	0.252541				16.2683	9.86189	0.352053	0.00249333	11836.9
					F Hom	3	15	152.267	3.92667	111.5	9.06667	8.53333	ND	359.667		6.86667	14.62	18.4467	19.6967	21.0067					401.833	0.0746667	1186.7	0.521	0.439023	218.036	4523.44	0.182591	58.4991	0.792772	0.29804				18.495	11.3621	0.508057	0.00345	11603
				【SD】	M WT			0.550757	0.170098	1.11505	0.057735	0.608276	ND	26.1534		1.21084	0.697209	1.83045	2.21339	2.1148					52.3589	0.238668	28.8805	0.0160728	0.0262355	4.28844	249.855	0.561265	8.07473	0.676656	0.0866918				1.35665	0.506695	0.119571	0.000517333	2103.38
					M Hom			0.351188	0.104403	0.404145	0.1	0.288675	ND	61.9058		0.877097	1.15336	1.3261	2.21554	1.48894					49.1545	0.214572	32.2655	0.107109	0.0971892	18.9402	645.366	0.43484	11.0629	0.413027	0.0478956				7.21632	3.34841	0.0616534	0.00088036	5048.03
					F WT			0.057735	0.178979	1.20139	0.450925	0.493288	ND	14.4222		0.295353	0.214554	0.141539	0.422532	0.052915					18.7278	0.0101422	17.4554	0.0295127	0.0200329	5.90579	105.16	0.0361257	1.38453	0.150608	0.0458252				3.81582	1.82485	0.0828237	0.000561456	5056.36
					F Hom			0.90185	0.432474	1.31149	0.23094	1.55349	ND	34.3123		0.546016	0.470319	1.47297	0.812917	0.898016					16.8203	0.00928027	0.43589	0.0278747	0.0235264	5.30707	130.681	0.0315752	1.87737	0.205874	0.0849736				1.29824	0.713258	0.0254151	0.000752861	2841.55
15	21-T188	EST	KTPU8	【Mean】	M WT	3	14	151.333	4.2	111.667	9.1	8.76667	2.73333	322.333		5.75667	13.5233	20.2767	23.5733	26.2367					421.867	0.482	1127.33	0.576	0.50965	226.47	4995.56	1.10693	88.3768	1.81925	0.102355				19.65	235.8	0.61592	0.004435	11721		－
	1045	17	pU-21T		M Hom	3	14	154	5.26667	112.333	9.56667	9.46667	2.93333	344.333		4.99667	10.2867	18.1233	22.8	25.27					459.167	0.418333	1140.17	0.563333	0.494063	227.26	4886.56	0.928761	95.139	1.61998	0.100488				16.7183	200.62	0.44272	0.00273333	11288.9
	B6-Gt(pU-21T)188Imeg				F WT	3	14-15	151.667	4.16667	116	9.23333	8.36667	2.63333	434.667		6.68667	14.17	17.6067	19.2367	20.91					340.9	0.0844667	1143.2	0.481333	0.421003	213.199	4418.66	0.242411	67.5692	0.880226	0.244133				16.7183	200.62	0.43678	0.00275	13093.7
					F Hom	3	15	151.667	4.16667	113.667	9.36667	8.6	2.4	455		5.16333	11.7167	16.7567	18.88	19.9433					343.967	0.0916333	1144.1	0.473333	0.413767	209.806	4411.07	0.260959	68.8172	0.844823	0.251666				17.01	204.12	0.5175	0.00287	13511.9
				【SD】	M WT			2.08167	0.6	1.52753	0.173205	0.814453	0.251661	6.50641		1.44448	1.98908	4.06503	3.83089	4.48319					49.5322	0.304008	24.9039	0.116086	0.0929566	25.7561	462.467	0.657793	14.7728	0.667517	0.094679				4.74469	56.9362	0.103591	0.00150614	6406.57
					M Hom			2	0.90185	2.08167	0.305505	0.70946	0.251661	5.7735		0.829538	0.480035	0.950807	0.739932	0.722703					4.14287	0.106143	12.8508	0.0247049	0.0267747	2.53663	242.329	0.242347	2.22092	0.343173	0.0444075				2.05104	24.6125	0.0870063	0.00038553	3603.23
					F WT			1.52753	0.404145	2.64575	0.305505	1.19304	0.251661	43.4089		0.490951	1.4971	0.875519	0.446356	0.704486					15.0821	0.00598025	7.08872	0.020108	0.0155555	8.09402	43.2602	0.0128493	1.10909	0.108054	0.0215904				1.07002	12.8402	0.13061	0.0001253	683.547
					F Hom			1.1547	0.85049	0.57735	0.568624	1.75784	0.1	43.5086		1.1604	1.97993	1.1773	0.345109	0.300222					6.07152	0.00725419	5.36936	0.00493288	0.00611358	4.28907	98.4159	0.022394	1.67389	0.0594181	0.0654863				1.45564	17.4677	0.0829588	0.000330189	1429.52
16	21-T2	Msi2	KTPU8	【Mean】	M WT	3	15-16	150.667	3.96667	113	9.76667	5.36667	2.4	248.333		6.11333	12.2367	21.1467	24.13	27.34					529.967	0.550084	1195.63	0.653206	0.545993	233.301	5216.91	1.06074	78.9576	2.02302	0.071886				19.2267	8.89272	0.53811	0.00379667	12116.7		+
	836	11	pU-21T		M Homo	3	15-16	149.333	5	115	9.5	7.3	2.46667	301		4.87333	8.21333	15.87	18.77	20.12					478.7	0.218124	1170.6	0.443616	0.37819	199.68	4222.81	0.450099	68.3271	1.34995	0.160464				12.6645	8.90059	0.400443	0.0024	8812.86
	B6;CB-Msi2Gt(pU-21T)2Imeg				F WT	3	14-15	149.667	3.66667	114.333	9.46667	5.76	2.4	398		7.42667	14.5333	19.0267	20.58	21.95					395.8	0.117768	1160.9	0.482444	0.415577	203.2	4532.06	0.291928	56.347	1.06521	0.209565				12.7983	7.84453	0.35761	0.00242333	9906.32
					F Homo	3	14-15	152.333	3.9	115.667	9.66667	6.5	2.06667	435.333		5.51333	9.9	15.79	17.93	18.7233					395.133	0.0989448	1157.07	0.406987	0.351407	186.054	4156.74	0.247326	56.7065	1.06392	0.188278				10.6858	7.76827	0.358057	0.00128667	7940.43
				【SD】	M WT			1.52753	0.288675	1	0.288675	0.665833	0.264575	8.14453		1.27383	4.42697	3.14975	2.16444	1.89285					19.8309	0.0704004	22.3039	0.044179	0.0271073	18.1458	52.2815	0.10346	5.06593	0.261045	0.0322343				2.20898	1.20509	0.0626632	0.000606163	1093.57
					M Homo			2.08167	0.984886	2.64575	0.43589	2.30651	0.51316	16.3707		0.657368	1.64834	1.30985	1.4801	1.42713					45.0743	0.174659	33.6198	0.0641821	0.0452319	20.0958	284.529	0.338054	5.99976	0.534091	0.0701022				1.69377	0.0962254	0.0906455	0.000618789	1486.74
					F WT			1.52753	0.862168	1.52753	0.305505	1.48688	0.1	41.3884		1.8356	1.82938	0.310859	0.285832	1.06057					11.3618	0.0426912	30.0701	0.031325	0.0251968	9.17594	145.93	0.0987716	4.4204	0.179943	0.036823				0.360012	0.515376	0.0608655	0.000436616	676.688
					F Homo			2.08167	0.2	0.57735	0.208167	0.43589	0.152753	57.7264		0.907157	1.45564	1.13846	0.69	0.140119					9.70069	0.0288165	28.6008	0.0341561	0.0211617	10.8034	72.5605	0.0692101	2.1398	0.311192	0.0569752				1.42108	0.967964	0.100026	0.000259294	1138.05
17	21-T239	Wdfy1	KTPU8	【Mean】	M WT	3	13-14	150	4.16667	112.333	9.8	6.63333	2.5	287.333		5.60667	11.32	22.0967	24.665	27.255					511.7	0.792	1168.53	0.672	0.575097	223.379	5597.03	1.58373	77.5573	2.64186	0.0343883				20.5467	8.2297	0.836447	0.00507333	2880.68		+
	1082	1	pU-21T		M Hom	3	13-15	150.667	4.3	111.667	10.0667	7.36667	2.76667	322		4.68667	8.58333	18.2533	21.725	25.27					519.3	0.701	1164.3	0.650333	0.558257	224.85	5430.77	1.37988	75.7788	2.60664	0.0475353				20.1683	8.67742	1.53161	0.00486	2483.82
	B6;CB-Wdfy1Gt(pU-21T)239Imeg				F WT	4	13-14	151	3.4	116	9.375	5.275	2.35	465.75		5.57	10.74	18.2775	19.11	19.435					420.25	0.147	1172.5	0.51675	0.440527	201.89	4787.48	0.346705	59.5336	1.27558	0.16139				13.5612	7.46351	1.74091	0.0026575	19378.2
					F Hom	4	13-14	151.25	3.875	115.5	9.625	6.275	2.4	475.25		4.7375	8.725	16.68	18.39	17.24					382.8	0.124925	1150.45	0.4455	0.387047	184.144	4537.96	0.314636	58.0918	1.34322	0.145945				14.0351	8.60784	1.38541	0.0029675	15944.7
				【SD】	M WT			2.64575	0.351188	3.21455	0.655744	2.02073	0.43589	41.3562		1.32153	2.09084	1.70969	0.417193	0.106066					12.2315	0.14238	4.9085	0.0365923	0.0316231	7.99996	168.105	0.251556	4.20832	0.101632	0.00586603				1.90128	0.381807	0.291067	0.000905888	3119.56
					M Hom			1.52753	0.5	1.1547	0.208167	1.77858	0.305505	38.9744		1.0055	1.61772	0.440606	1.73241	0.424264					17.8799	0.152787	18.8412	0.0539104	0.0392778	28.1736	272.663	0.261868	0.751627	0.210983	0.0254256				1.73861	1.53363	0.347886	0.00112263	2673.77
					F WT			1.41421	0.355903	1.63299	0.287228	1.20381	0.251661	31.7214		0.600777	1.81017	0.824717	1.23129	0.13435					14.1837	0.0384968	18.9073	0.0203859	0.0111059	10.1142	128.43	0.0828354	3.89885	0.233324	0.0375783				1.34213	0.994044	0.547147	0.000591854	5261.54
					F Hom			1.5	0.221736	1.73205	0.206155	1.25797	0.182574	95.7753		1.19514	1.11542	1.77756	1.65502	ND					35.7328	0.0611023	24.8441	0.0442229	0.0304494	14.9415	108.223	0.135698	4.2994	0.33227	0.0694194				1.95852	1.47883	0.477924	0.00094058	5173.16
18	21-T269	Nedd4	KTPU8	【Mean】	M WT	6	14	149.333	3.9	112.667	9.75	6.76667	2.43333	258.667		5.73667	13.4283	21.2617	24.2183	27.555					515.283	0.550047	1176.17	0.664808	0.565158	234.161	5381.4	1.08747	74.9115	2.06352	0.0823722				21.3492	9.29396	1.01642	0.00528333	5106.2		+
	1128	9	pU-21T		M Hetero	6	14	149.833	3.68333	112.167	10.0333	6.28333	2.4	358.833		4.525	10.8117	19.0317	21.89	23.8483					497.55	0.474014	1173.08	0.583747	0.497137	217.637	5039.34	0.974706	72.397	2.26678	0.0508512				17.5975	8.66827	0.919	0.00426333	5461.56
	B6;CB-Nedd4Gt(pU-21T)269Imeg				F WT	6	14-16	150.667	3.66667	115.833	9.51667	5.8	2.28333	357.167		6.92333	14.1633	19.2667	20.89	21.8767					429.45	0.15168	1202.6	0.552179	0.459107	211.84	4801.3	0.346127	61.4947	1.11965	0.173842				15.8883	8.66828	0.870667	0.00379	6995.62
					F Hetero	2	15-16	150.333	3.55	113.833	9.58333	6.01667	2.41667	409.167		5.15167	10.0217	16.585	17.8933	19.6767					425.25	0.129982	1188.22	0.480755	0.404332	197.23	4503.17	0.302247	60.3186	1.20562	0.155524				13.2094	8.15017	0.905723	0.00324667	4161.44
				【SD】	M WT			2.06559	0.43359	2.25093	0.242899	2.67482	0.280476	23.2092		1.04504	3.82213	3.07154	2.32774	1.8214					14.5214	0.103414	23.7872	0.0349437	0.0254267	10.0669	199.236	0.190044	3.04385	0.296674	0.0425509				1.9554	1.04932	0.195399	0.00139013	1028.28
					M Hetero			1.32916	0.530723	1.7224	0.301109	0.65549	0.178885	63.7006		0.62112	1.8034	1.60797	1.68715	1.29554					11.2541	0.105493	17.0467	0.0604225	0.0445812	10.6394	248.863	0.220305	3.07842	0.268865	0.0117227				2.63461	0.681189	0.131112	0.00061161	1769.5
					F WT			1.21106	0.492612	2.40139	0.204124	1.17644	0.248328	46.4604		1.9723	2.04919	1.33032	1.26944	1.25577					29.1537	0.0721842	11.0182	0.0320194	0.0251322	5.39747	182.705	0.143437	5.98839	0.299588	0.0733009				1.85738	1.01444	0.237787	0.00150124	3138.23
					F Hetero			1.36626	0.51672	1.16905	0.271416	1.67621	0.263944	44.0972		1.5848	2.44909	1.73844	1.23205	1.99765					26.5545	0.0377089	22.8112	0.0454701	0.0339168	11.0218	212.83	0.0756876	3.68149	0.200485	0.0523682				2.05607	0.766057	0.207397	0.000944175	781.688
19	21-T278	Tmem161a	KTPU8	【Mean】	M WT	3	10-12	149.667	4.06667	113	10.1133	6.3	2.33333	467.667		5.70667	13.3833	22.2767	25.6533	28.08					412.38	0.279469	1049.76	0.392232	0.372082	172.312	4587.86	0.67392	62.6059	1.83898	0.144018				9.42	6.07236	2.45798	0.002404	22135.4		+
	1069	8	pU-21T		M Homo	3	11	150.667	4.16667	112.333	10.1333	6.06667	2.1	391.333		7.01667	15.0533	24.9533	28.38	30.7533					447.84	0.366834	1154.66	0.479411	0.414998	200.624	4544.58	0.820689	66.0379	2.29987	0.0609714				15.222	9.11598	5.08813	0.002962	26760
	B6;CB-Tmem161aGt(pU-21T)278Imeg				F WT	3	11-12	150	3.73333	114.333	10.1333	5.8	2.2	489		5.17	13.2433	18.67	19.85	21.5533					375.5	0.127187	1091.06	0.37452	0.343282	175.78	4233.93	0.333549	58.7096	1.35031	0.184477				10.9913	6.75606	1.55156	0.0019	22849.9
					F Homo	3	11-12	151.667	4.26667	116	10.1	5.36667	2.06667	468		5.75667	13.43	17.9467	20.7833	20.2467					407	0.12338	1152.82	0.417917	0.362486	182.139	4316.99	0.302539	57.8273	1.2241	0.227736				11.9441	8.16548	5.5125	0.002372	23469.5
				【SD】	M WT			2.08167	0.568624	1	0.102632	1.12694	0.305505	95.5528		0.620833	2.74119	2.00156	1.33433	1.9258					54.408	0.240953	42.0812	0.109747	0.0766574	24.1845	308.503	0.418164	6.59185	0.393227	0.0458712				1.8878	1.07513	3.34203	0.000699378	6872.66
					M Homo			0.57735	0.568624	2.51661	0.450925	0.737111	0.1	109.203		0.812424	2.45529	1.18938	0.605062	1.08214					31.6175	0.180969	27.6596	0.105208	0.075266	23.4221	236.044	0.327937	2.67734	0.446545	0.032607				2.4761	0.800775	0.567198	0.00051051	3617.77
					F WT			1	0.23094	2.08167	0.057735	0.43589	0	42.5088		0.988787	1.6358	1.01533	1.10775	1.47161					26.0715	0.0523912	9.50386	0.0158482	0.0107641	2.56959	111.69	0.107708	2.29218	0.312447	0.0995021				3.47528	1.70252	1.76623	0.000250732	1698.54
					F Homo			2.08167	0.057735	1	0.264575	1.0504	0.057735	120.652		2.28487	1.70906	1.48028	1.17202	1.92027					6.49025	0.0194857	45.9571	0.881064	0.029896	8.43532	212.796	0.0477763	1.63813	0.266405	0.0418234				2.36448	1.32096	0.328522	0.000601224	1273.32
20	21-T297	Mark3	KTPU8	【Mean】	M WT	3	15-16	149.25	4.2	110.25	9.7	5.9	2.25	320.5		8.49	16.705	25.6875	30.3375	33.2433					498.617	0.478112	1197.5	0.659754	0.551272	223.779	5417.85	0.959823	74.6988	1.85985	0.0802627				18.5883	8.73387	0.478	0.00451	13439.3		+
	1077	12	pU-21T		M Hetero	3	15	152.25	4.125	115.75	9.65	6.95	2.3	335.5		7.63	13.84	22.76	25.0125	27.6267					490.257	0.364666	1190.4	0.593021	0.49704	203.102	5260.49	0.725958	73.7473	1.48189	0.149817				16.8483	7.60777	0.501167	0.00311667	11524.2
	B6;CB-Mark3Gt(pU-21T)297Imeg				F WT	3	15	152	4.26667	116.667	9.43333	6.93333	2.13333	379.333		7.25667	13.0233	18.5667	20.0067	20.9533					398.325	0.0792121	1219.2	0.545804	0.447618	211.209	4693.9	0.18745	57.7341	0.766476	0.329541				14.1967	8.1452	0.385167	0.00224	10740
					F Hetero	3	15-16	151	4.3	116.333	9.33333	6.83333	2.16667	402.333		6.71667	11.1433	18.17	19.02	19.56					382.129	0.0298425	1230.06	0.524132	0.425489	200.786	4653.11	0.0769576	53.1309	0.368129	0.501899				13.5817	7.64471	0.4325	0.00238333	9281.21
				【SD】	M WT			0.5	0.454606	4.19325	0.216025	0.94163	0.057735	76.0373		1.60707	3.2715	1.31875	2.2802	4.6765					39.99	0.226577	10.934	0.0536735	0.0497203	6.9204	423.414	0.400647	6.38207	0.235155	0.0233818				2.49548	0.785805	0.168787	0.000760723	3209.81
					M Hetero			3.30404	0.694622	4.19325	0.288675	2.94675	0.454606	31.3103		1.15317	2.77768	1.76709	1.8298	2.69943					69.4534	0.214065	29.7093	0.0956079	0.0707967	17.7467	383.176	0.369175	10.6665	0.400997	0.0501305				3.95447	0.667746	0.0948751	0.000952593	311.203
					F WT			1	0.11547	1.52753	0.208167	1.55027	0.11547	27.1539		0.760548	0.119304	0.777839	1.30791	2.09242					40.3887	0.0523307	9.05796	0.0269751	0.0201142	11.9509	29.1319	0.111948	5.3708	0.340325	0.176024				0.599194	0.314293	0.187584	0.000323574	354.269
					F Hetero			1.73205	0.43589	2.3094	0.11547	0.80829	0.208167	42.336		0.319739	0.674858	0.45299	0.866545	0.804301					51.2593	0.016879	43.0214	0.0478367	0.0259395	15.0879	151.895	0.0473201	4.6692	0.230555	0.139665				0.955201	0.251799	0.0277173	0.00037581	2488.24
21	21-T322	Cyb5b	KTPU8	【Mean】	M WT	3	14	155	4.7	116	9.86667	8.2	3.1	322.667		4.83	8.09667	17.8667	22.3067	23.86					466.2	0.476333	1192.87	0.602333	0.504237	220.51	5047.09	1.02342	70.851	2.34233	0.0440987				18.9583	9.24163	0.389777	0.00358667	12660.3		－
	1097	8	pU-21T		M Hetero	3	14	153	4.26667	116.667	9.76667	6.93333	2.93333	355		5.27667	7.64	17.38	22.4633	24.0767					485.867	0.487333	1194.3	0.593	0.496373	217.285	5045.39	1.02569	72.9678	2.39223	0.0364627				18.6233	9.20868	0.38439	0.0036	12315.7
	B6;CB-Cyb5bGt(pU-21T)322Imeg				F WT	3	14-15	154.333	3.4	115.667	9.93333	8.23333	2.66667	423		5.21	8.87	16.1267	17.47	18.9767					382.667	0.071	1207	0.496333	0.411213	204.465	4476.09	0.180846	56.4277	0.859033	0.270475				13.9567	8.76201	0.318723	0.00218333	10336.7
					F Hetero	3	14	154.333	3.53333	116	9.93333	8.36667	2.66667	362.333		5.19333	7.85	17.3467	18.42	19.7133					396.567	0.103433	1200.17	0.491333	0.409453	200.577	4508.31	0.2522	58.7853	1.02938	0.218736				14.24	8.8426	0.346443	0.00232	11519.4
				【SD】	M WT			1.73205	0.264575	0	0.23094	1.01489	0.173205	27.0247		0.531131	2.33011	2.05947	1.38008	1.64703					34.2215	0.203721	15.0879	0.098348	0.0763828	20.2085	349.923	0.386761	8.58608	0.363122	0.0213585				4.2486	0.901403	0.0589015	0.000987438	3642.59
					M Hetero			2.64575	0.57735	1.52753	0.251661	0.503322	0.288675	38.1182		0.266521	2.4855	1.46072	2.00141	2.44349					43.1073	0.0696012	24.2266	0.0517977	0.0348988	17.002	112.385	0.108464	6.31539	0.276451	0.0114925				4.8981	2.5345	0.0521418	0.0012298	4890.36
					F WT			4.04145	0.4	4.04145	0.152753	0.907377	0.251661	35.0286		0.834386	2.9501	1.20674	1.21865	1.21261					6.69726	0.0161456	22.0361	0.0237136	0.0139771	7.55998	112.594	0.0388844	1.89497	0.0957773	0.0768742				1.08752	0.779036	0.0359041	0.000515881	1983.34
					F Hetero			2.88675	0.208167	2.64575	0.665833	1.41539	0.450925	93.2863		0.620511	1.09531	1.27845	0.926984	0.75162					48.7469	0.0489005	17.3235	0.0161658	0.010978	4.05697	100.637	0.106895	3.08603	0.187986	0.0723732				1.78591	1.4961	0.072068	0.000147309	1901.63
22	21-T34	EST	KTPU8	【Mean】	M WT	3	16	150.667	5.5	111.333	9.2	7.86667	2.36667	301		7.68667	17.2533	21.22	23.5233	25.1767					404.367	0.255337	1124.4	0.501047	0.445623	204.6	4776.75	0.625511	84.0113	1.23232	0.150238				16.4417	197.3	0.729943	0.00360667	9014.5		－
	1063	2	pU-21T		M Hom	3	15	153.667	4.53333	116.333	8.7	6.76667	2.63333	345.667		5.31667	10.6633	19.1967	20.7967	22.9733					372.467	0.16841	1118.5	0.480637	0.429633	204.424	4631.43	0.436413	78.9465	1.07209	0.180276				15.7842	189.41	0.796113	0.0036	10211.6
	B6,Cg-Gt(pU-21T)34Imeg				F WT	3	16	149.667	4.56667	112.667	9.2	7.7	2.23333	440		7.09333	13.67	17.88	19.02	20.5167					329.667	0.0617263	1135.9	0.479364	0.42166	209.592	4486.04	0.180861	68.4376	0.572118	0.356494				14.4583	173.5	0.548387	0.00263	10258.7
					F Hom	3	15	150	4.1	114.333	8.16667	7.23333	2.46667	492		5.75	11.6567	15.9467	18.1933	19.47					338.8	0.076656	1133	0.462573	0.40825	210.99	4348.67	0.217417	68.0186	0.791843	0.261057				15.495	185.94	0.498667	0.00252	11442.2
				【SD】	M WT			0.57735	0.458258	0.57735	0.173205	0.416333	0.23094	12.53		0.364737	1.17194	2.68701	1.28741	2.01793					39.3143	0.0541414	2.60576	0.0268282	0.0243292	2.63651	187.653	0.0870429	11.8147	0.129704	0.0482931				3.15087	37.8105	0.08604	0.000188768	5782.98
					M Hom			0.57735	0.321455	0.57735	0.2	0.960902	0.11547	31.8172		1.18361	2.03181	0.920344	0.929749	0.686464					37.9703	0.0805928	8.52819	0.0342827	0.0284136	6.7793	170.263	0.166423	7.10456	0.178144	0.017876				4.70754	56.4904	0.245639	0.000710845	6461.63
					F WT			0.57735	0.321455	1.52753	0.3	0.4	0.057735	98.7725		1.10925	1.12263	0.701926	1.09995	0.994049					10.1293	0.00868995	31.1646	0.035202	0.0200257	12.4959	58.6787	0.0238396	3.40887	0.103794	0.0535174				2.50602	30.0722	0.125093	0.000122882	4306.14
					F Hom			1	0.173205	3.21455	0.321455	0.251661	0.152753	8.544		1.17936	2.11342	1.10645	0.899685	1.56205					16.825	0.0320858	5	0.0144463	0.0114833	7.39332	93.4734	0.0825628	2.80269	0.170008	0.0672247				2.07288	24.8745	0.172292	0.000357305	2657.26
23	21-T354	Pkig	KTPU8	【Mean】	M WT	3	12	150.333	4.26667	111.667	9.4	6.06667	2.76667	318.333		7.31333	13.0367	22.9933	26.0133	27.9967					473.267	0.489917	1143.67	0.590487	0.51618	223.351	5112.5	1.05576	70.7185	2.47256	0.0403247				17.645	9.60607	0.45372	0.00437333	12708.7		+
	1095	2	pU-21T		M Homo	3	12	150.333	4.76667	113.333	9.43333	5.53333	2.46667	276.667		7.16	12.4833	23.4867	27.3733	29.2433					489.667	0.707036	1150.17	0.654839	0.568957	229.798	5451.39	1.47833	73.9256	2.77386	0.0357437				20.1817	8.45461	0.635667	0.00532667	11439.3
	B6;CB-PkigGt(pU-21T)354Imeg				F WT	3	14	149.667	4.13333	113	9.13333	6.46667	2.5	364		5.70667	11.8133	18.3167	19.8933	20.79					344.767	0.0645875	1149.43	0.492807	0.428587	199.655	4702.27	0.179341	49.7064	0.859325	0.261709				12.3847	6.46305	0.50628	0.00249	7045.09
					F Homo	3	12	150.333	3.63333	115	9.46667	5	2.3	439.667		6.74333	11.6867	18.6933	20.4367	21.2967					437.911	0.355539	1152.97	0.564511	0.489647	217.985	4955.39	0.766107	64.9235	1.8378	0.113071				14.6225	8.48806	0.383082	0.00221	11229.4
				【SD】	M WT			0.57735	0.404145	2.08167	0.2	0.503322	0.23094	18.1751		0.485215	1.71185	0.46188	0.254034	0.225019					10.1933	0.00533439	8.83761	0.031658	0.0237351	7.35551	97.5771	0.0117992	0.276793	0.0594695	0.00272171				1.95531	2.60165	0.00139689	0.00042004	1397.88
					M Homo			0.57735	1.1547	2.3094	0.51316	0.960902	0.404145	45.0814		0.175214	1.71316	1.28594	0.280238	0.566068					12.2965	0.109087	20.1857	0.0488108	0.0326557	12.4181	131.464	0.231483	1.70923	0.371107	0.0174299				0.844605	0.606902	0.051414	0.000595427	1171.1
					F WT			1.52753	0.450925	2	0.11547	0.873689	0.1	35		0.230723	0.16563	0.207926	0.198578	0.138924					11.9684	0.0168775	11.7134	0.0308844	0.0226008	8.04352	88.9038	0.0437284	3.04964	0.151962	0.0545777				1.94612	1.09858	0.101731	0.000356791	3499.85
					F Homo			1.1547	0.23094	5.2915	0.11547	0.43589	0.43589	118.686		0.568976	1.08288	0.618493	0.704651	0.669353					57.8957	0.270688	16.9523	0.0776746	0.0672459	16.0932	371.604	0.542448	9.97194	0.790321	0.0912099				1.45441	0.850187	0.103747	0.000689057	589.362
24	21-T54	Brd1	KTPU8	【Mean】	M WT	5	14-15	150.4	4.68	112.8	9.525	5.68	2.34	305.4		8.326	21.99	27.868	31.84	34.594					495.66	0.391187	1235.96	0.720242	0.582836	251.948	5257.6	0.798307	71.9899	1.77291	0.0675028				17.8611	7.98707	1.0147	0.00456	4501.6		+
	1807	15	pU-21T		M Hetero	5	13-15	151	5.32	114.4	9.775	7.9	2.46	323.6		7.912	18.034	26.654	30.342	32.34					499.18	0.414786	1225.02	0.665529	0.543468	242.576	5074.47	0.839465	75.45	1.88665	0.062087				21.133	10.4587	1.16284	0.005444	5039.56
	B6;CB-Brd1Gt(pU-21T)54Card				F WT	5	15	150.2	3.94	113	9.54	4.8	2.26	357.8		8.71	19.514	23.142	25.748	27.868					484.94	0.169014	1265.62	0.680028	0.537076	254.462	4874.59	0.348403	68.6184	1.02975	0.166241				20.2139	10.7113	1.28346	0.004842	4664.45
					F Hetero	5	15	151.8	4.52	114.8	9.36	5.62	2.28	424		7.41	15.756	20.798	21.5	22.18					439.34	0.119887	1239.42	0.561149	0.452612	228.124	4528.37	0.265977	63.3895	1.01101	0.171219				18.414	11.3397	0.981866	0.004404	5070.12
				【SD】	M WT			1.51658	0.531037	2.16795	0.0957427	0.420714	0.240832	25.4028		0.195013	1.08876	0.992708	1.07859	2.0211					34.6957	0.0644073	5.42338	0.0329085	0.0289636	6.66494	140.443	0.0833569	5.60237	0.0925848	0.0130141				8.67636	3.83951	0.406286	0.00250139	1233.97
					M Hetero			1.73205	0.903881	2.60768	0.386221	1.12472	0.0547723	42.6005		0.701334	2.581	1.9444	2.51789	2.92692					36.5375	0.103887	14.2793	0.0505957	0.0434832	8.51149	267.713	0.180393	6.86515	0.234302	0.0213088				2.97264	2.21457	0.288326	0.000913033	1165.47
					F WT			1.30384	0.527257	1	0.270185	0.678233	0.134164	27.3807		0.495379	0.904091	0.845914	0.573821	0.979551					43.8128	0.0438037	14.1798	0.042056	0.0272499	12.5326	87.7898	0.0647784	5.08631	0.0883291	0.0287949				3.09299	1.75975	0.294757	0.000657853	466.636
					F Hetero			2.28035	0.383406	2.48998	0.181659	0.895545	0.311448	67.5204		0.758189	1.52806	0.414813	0.505074	0.614248					38.1894	0.0532358	13.5084	0.0340602	0.0240309	14.8304	119.078	0.103504	6.25978	0.234348	0.0586728				1.6938	1.56187	0.229257	0.000547293	1481.68
25	21-T57	Fbxo17	KTPU8	【Mean】	M WT	3	15	151	3.66667	112.333	10.0667	5.16667	2.56667	316.667		6.80667	16.2433	21.5433	ND	27.4233					497.8	0.545975	1193.07	0.628678	0.52441	218.086	5225.38	1.09203	75.9773	2.00703	0.0672167				19.465	233.58	0.328057	0.00309333	13326.2		－
	839	7	pU-21T		M Homo	3	15	150	4.06667	110.667	9.93333	5.6	2.56667	310		6.38333	16.9533	22.3067	ND	26.5833					524.767	0.629156	1211.17	0.650683	0.537437	229.387	5199.5	1.22381	78.732	2.20463	0.0471607				21.1883	254.26	0.415723	0.00476333	17216.8
	B6;CB-Fbxo17Gt(pU-21T)57Imeg				F WT	3	15	150.333	3.26667	115	9.56667	5.1	2.53333	436.333		7.73	18.57	19.5367	ND	21.7933					410.333	0.13875	1216.07	0.561454	0.46163	218.623	4707.28	0.333041	61.6323	1.21465	0.145551				17.9467	215.36	0.335997	0.00305	14522.6
					F Homo	3	14-15	149	3.16667	112	9.7	5.7	2.46667	371.333		7.60667	17.83	19.43	ND	22.46					434.8	0.151883	1214.27	0.546633	0.450107	215.424	4663.22	0.350462	62.3181	1.26445	0.134456				16.635	199.62	0.328833	0.0027	12848.1
				【SD】	M WT			1.73205	0.404145	3.05505	0.321455	0.208167	0.378594	46.6512		1.51837	6.11708	3.98037	ND	3.22506					64.878	0.201132	44.8043	0.14595	0.103956	25.1351	510.113	0.286729	7.8031	0.121282	0.021258				4.66315	55.9578	0.0525683	0.000809341	5068.68
					M Homo			1	0.288675	2.51661	0.152753	0.34641	0.288675	24		0.425245	2.02401	0.46801	ND	0.788057					10.4414	0.212823	18.758	0.0361927	0.033697	6.21428	262.392	0.407406	1.76458	0.429064	0.0315474				1.71103	20.5324	0.0618817	0.000790337	345.234
					F WT			1.1547	0.152753	0	0.11547	0.7	0.251661	19.3477		0.703136	0.280535	0.220076	ND	1.03732					26.9767	0.0448523	11.7279	0.0251624	0.0170367	11.2288	11.8387	0.0875463	3.27212	0.217198	0.0372028				0.522167	6.266	0.045322	0.000346554	1101.29
					F Homo			2	0.64291	3	0.173205	0.818535	0.11547	40.8697		0.830682	1.31023	1.01868	ND	2.60294					16.4739	0.0142145	17.6415	0.0298883	0.0213572	11.0472	80.1278	0.0314386	1.97821	0.0482238	0.0192306				0.687441	8.24929	0.021665	0.000379868	1576.41
26	21-T75	4933407K13 Rik; uncRNA	KTPU8	【Mean】	M WT	3	14	151	4.36667	110.333	8.73333	7.86667	2.7	247		7.24667	17.3133	24.2067	25.8833	28.3933					479.433	0.32692	1166.6	0.599606	0.51272	227.158	5012.37	0.661298	69.735	1.51559	0.134061				18.9373	9.27614	0.66061	0.00409	9528.56		-
	1042	X	pU-21T		M Hetero	3	14	151.667	4.56667	111.333	8.73333	9.33333	2.73333	243.667		7.68667	17.5867	24.51	26.5967	29.47					449.7	0.328743	1152.83	0.581019	0.50373	216.452	5094.07	0.707327	67.7887	1.59433	0.12005				17.58	8.49282	0.625553	0.00361	7475.84
	B6;CB-4933407K13RikGt(pU-21T)75Imeg				F Hetero	3	14	150	4.16667	112.333	8.83333	9.23333	2.53333	440		7.05	14.3767	18.7567	20.2767	21.5267					361.133	0.0455111	1173.5	0.49888	0.425057	207.455	4537.97	0.135443	54.3989	0.671403	0.384385				15.0917	9.24201	0.635557	0.00274	9519.22
					F Hom	3	14	150.333	4.53333	114	8.96667	8.46667	2.33333	470		6.42333	13.6567	18.37	20.2	21.07					379.967	0.0833045	1180.03	0.504198	0.42722	209.022	4545.16	0.241604	56.5177	0.861614	0.231478				15.74	9.57112	0.646663	0.00296333	9583.95
				【SD】	M WT			1.73205	0.11547	0.57735	0.251661	0.152753	0.1	20.8087		0.692917	0.956312	1.36617	2.05899	2.27285					75.3852	0.172165	27.3896	0.110478	0.083888	28.0346	328.979	0.294943	10.2743	0.255617	0.0548476				6.51877	2.23175	0.26737	0.00188952	8125.72
					M Hetero			0.57735	0.208167	0.57735	0.305505	0.680686	0.057735	23.7978		0.515978	0.363639	1.17554	2.54262	2.50352					60.2137	0.185155	25.4083	0.0729631	0.0598321	14.7651	426.288	0.317325	8.92569	0.179567	0.0133787				2.74341	0.56906	0.0324627	0.000363731	301.484
					F Hetero			2	0.23094	0.57735	0.11547	0.472582	0.057735	10.583		0.53507	1.14409	1.48716	1.16165	1.9034					16.7285	0.00761816	9.992	0.0367165	0.0298523	8.391	158.267	0.0203051	0.980501	0.125242	0.094317				1.2748	1.11383	0.38978	0.000673573	4517.06
					F Hom			0.57735	0.152753	0	0.11547	1.00664	0.305505	30.05		1.79723	2.71124	2.60478	2.84937	3.01896					13.2398	0.0214311	2.54034	0.0465235	0.038565	6.77168	274.669	0.00337997	0.384178	0.107231	0.0530606				1.75637	0.592089	0.212004	0.000368556	3754.44
27	21-W105	Epb4.1l2	KTPU8	【Mean】	M WT	3	15-16	148.667	4.33333	112	9.5	6.5	2.8	263		6.85	15.8867	23.08	25.6133	27.3533					489.867	0.607186	1182	0.671045	0.56733	224.795	5516.85	1.2421	72.0706	2.2754	0.0612887				22.3483	9.23004	0.542057	0.00496333	14240.5		+
	1222	10	pU-21W		M Homo	4	16	149.75	3.975	110.5	9.75	6.15	2.65	276		5.97333	15.365	21.805	24.1875	25.6825					496.4	0.590492	1185.3	0.638371	0.538085	224.275	5290.16	1.19899	75.1504	2.37536	0.0416515				18.0175	8.03716	0.658458	0.0039325	7503.05
	B6;CB-Epb4.1l2Gt(pU-21W)105Card				F WT	4	16	149.25	3.8	115.75	9.45	5.925	2.625	405		ND	14.615	17.7725	18.87	19.5975					369.775	0.0869559	1175.42	0.497808	0.423502	206.936	4524.4	0.228087	54.1644	0.979785	0.22272				16.3262	10.048	0.408208	0.0023875	12183
					F Homo	3	15	151.667	4.2	116.333	9.53333	9.1	2.26667	502.667		4.49667	10.57	16.1433	17.4833	18.2267					433.533	0.145546	1171.07	0.496753	0.42399	203.111	4588.05	0.330841	62.0725	1.18999	0.145034				14.0717	8.48228	0.455387	0.00242333	10592.4
				【SD】	M WT			2.08167	0.404145	3.4641	0.1	1.01489	0.519615	z		0.692965	0.920887	1.21655	0.479618	0.642988					57.3156	0.195335	33.6314	0.0511331	0.0312846	12.5857	51.6647	0.295142	5.25724	0.333661	0.0285268				1.40771	0.638567	0.0772713	0.00113006	1623.31
					M Homo			0.957427	0.298608	0.57735	0.288675	0.412311	0.288675	40.2575		0.18037	0.876869	1.04914	1.17341	1.04713					48.95	0.179425	21.2634	0.0611894	0.0436733	12.8466	171.22	0.284011	8.1167	0.152311	0.0115291				3.63405	1.156	0.112174	0.00110888	2420.83
					F WT			0.5	0.294392	1.70783	0.251661	0.434933	0.262996	30.2545		ND	1.41267	0.616137	1.58564	1.49636					12.7388	0.02449	9.26296	0.00735347	0.00413683	2.66479	75.4853	0.0608994	2.47057	0.150961	0.0475928				2.71496	1.87798	0.117287	0.000321908	1713.25
					F Homo			1.1547	0.264575	2.08167	0.152753	0.793725	0.11547	45.0037		0.349905	1.24012	1.48964	1.04577	1.86923					33.1195	0.0655439	11.1433	0.0430785	0.0327908	6.23543	212.541	0.13657	6.29131	0.24107	0.0649632				1.3024	1.54216	0.0218403	9.71253e-05	649.926
28	21-W115	New	KTPU8	【Mean】	M WT	3	14-16	152.667	4.76667	113	8.9	7.83333	2.93333	309		6.34	11.0267	21.66	24.73	26.9767					436.933	0.668	1135.3	0.577	0.5078	218.145	5116.53	1.47426	91.4703	2.08992	0.066208				19.7158	9.18715	0.74039	0.00408	14369.4		+
	1284	11	pU-21W		M Hom	3	14-16	152	4.53333	114.333	8.83333	8.13333	2.9	310.667		6.12333	11.59	21.23	23.8933	25.7633					455.4	0.538333	1140.5	0.593667	0.520053	223.152	5140.22	1.19563	90.6423	1.83473	0.095106				19.5567	9.20894	0.746557	0.00434	10418.8
	B6,Cg-Gt(pU-21W)115Card				F WT	3	16	151.667	3.76667	114.333	8.8	7.86667	2.6	448.667		5.71	9.33667	17.6467	19.32	20.5233					392.6	0.1333	1159.17	0.491333	0.423803	217.453	4394.03	0.334291	73.288	0.877642	0.2752				13.2822	8.76504	0.774833	0.00227	13194.5
					F Hom	3	14-16	150.667	4.06667	114.333	8.9	8.63333	2.56667	440.333		6.07667	11.3633	17.6967	19.47	21.1467					348.933	0.0888	1164.47	0.505	0.433847	216.861	4502.74	0.248686	67.9653	0.853281	0.252429				17.7833	11.0233	0.641	0.00313	13097.9
				【SD】	M WT			1.52753	0.814453	1.73205	0.1	0.763763	0.057735	45.7384		0.609016	1.162	0.572364	0.944616	1.75791					69.4992	0.430516	13.2639	0.0919348	0.0767008	19.9945	391.298	0.861595	14.3848	0.574241	0.0568116				7.50088	2.42515	0.0873114	0.00240676	4457.54
					M Hom			0	0.404145	1.1547	0.152753	0.585947	0.2	47.3533		0.792233	1.93807	0.759013	0.540031	0.902903					25.1859	0.146957	18.7289	0.0603352	0.0481957	14.4912	191.072	0.271984	5.08581	0.238367	0.0237299				5.39694	2.00661	0.283096	0.00107056	6101.98
					F WT			0.57735	0.251661	2.08167	0.264575	1.67432	0.2	21.1975		0.491121	0.362951	0.0862168	0.121655	0.209841					36.1805	0.0355566	12.0799	0.0393107	0.0330419	9.54708	164.067	0.0649187	4.01611	0.0754162	0.0225395				4.0382	3.09088	0.13334	0.000549909	1940.44
					F Hom			0.57735	0.416333	1.1547	0.1	0.61101	0.251661	24.5832		0.849137	2.59508	1.66061	1.99842	2.26774					20.3594	0.0111355	3.03535	0.0121244	0.00973937	1.43156	80.5163	0.0277375	1.30407	0.0712484	0.0360751				1.11665	0.656722	0.116489	0.000223383	658.483
29	21-W116	Cirh1a	KTPU8	【Mean】	M WT	6	15-16	151.333	4.26667	113.667	9.53333	6.81667	2.51667	244.667		7.49833	16.1217	23.3917	26.525	28.7267					559.917	0.60919	1230.62	0.735174	0.597098	245.067	5448.69	1.11943	81.767	1.99724	0.083992				23.3275	9.87807	0.599307	0.00479	12065		－
	1263	8	pU-21W		M Hetero	6	15-16	141.8	4.18	101	9.78	7.56	2.54	354		6.74	17.294	23.014	26.11	27.976					504.267	0.586752	1207.43	0.66734	0.551977	220.703	5447.29	1.17981	75.2748	2.17046	0.0638933				21.6475	9.14745	0.502252	0.00436667	14244.9
	B6;CB-Cirh1aGt(pU-21W)116Card				F WT	6	15-16	149.5	3.7	112	9.55	7.13333	2.33333	392.5		7.0825	13.9267	18.0917	19.5133	20.9483					410.117	0.131879	1223.35	0.546371	0.446202	211.985	4663.17	0.311235	61.2157	1.13485	0.189578				15.9492	9.19605	0.396917	0.00252167	12591.4
					F Hetero	6	15	149.5	3.56667	114.833	9.58333	7.9	2.3	370.833		6.36833	12.185	17.76	19.175	20.0717					424.783	0.132678	1224.38	0.536138	0.437468	216.712	4544.55	0.309942	60.1843	1.14163	0.15868				15.1692	9.238	0.403307	0.00240667	11625.8
				【SD】	M WT			3.01109	0.258199	3.88158	0.233809	0.941099	0.213698	55.41		0.918377	2.53576	2.11999	1.86957	1.82413					29.871	0.180262	21.1493	0.0741412	0.0556857	17.2234	270.831	0.355351	4.65449	0.38545	0.0518586				2.51812	0.888798	0.181779	0.0018055	4954.29
					M Hetero			6.18601	0.609098	7.92465	0.252982	1.87341	0.354495	57.4108		0.380701	2.9058	1.68159	2.00428	1.59707					31.1314	0.145431	21.1599	0.0780143	0.0568359	14.8468	244.577	0.259384	4.13658	0.328429	0.0316496				2.13196	0.253908	0.0903568	0.00140439	1664.56
					F WT			5.99166	0.268328	6.54217	0.339116	1.70255	0.265832	36.5554		0.396264	2.29914	1.14355	1.25726	1.36892					44.1972	0.0545287	26.6043	0.0529858	0.0357326	12.6988	150.296	0.115491	5.82446	0.265535	0.0989954				1.58922	0.423364	0.0879702	0.000394838	1491.67
					F Hetero			0.83666	0.361478	1.7224	0.22286	1.34462	0.126491	44.517		0.442512	1.07671	0.410024	1.01329	1.12516					22.1087	0.0264633	28.2337	0.0461785	0.0297347	16.7751	135.56	0.0510712	3.91639	0.087148	0.0333994				1.1934	0.730953	0.115372	0.000228269	1506.16
30	21-W203	New	KTPU8	【Mean】	M WT	2	14-15	4.65	110	9.25	7.4	2.8	349.5	ND		7	12.22	10.8222	24.49	26.185					341.25	0.13305	1118.2	0.487	0.435015	203.114	4692.05	0.37052	66.6912	1.08861	0.198688				12.2438	7.02105	1.20342	0.003765	3497.18		+
	1621	3	pU-21W		M Hom	3	15	4.8	113.333	8.8	7.73333	2.8	383.333	ND		ND	9.33667	19.3367	23.12	24.5167					434.867	0.347	1120.27	0.551667	0.492513	210.207	5109.26	0.801719	88.4453	1.40671	0.186249				18.2033	8.82951	1.20533	0.00464667	6770.61
	B6;CB-Gt(pU-21W)203Card				F WT	3	14-15	4.53333	114.667	9.26667	8	2.56667	486.667	ND		ND	7.27	15.8633	17.78	18.9667					353.433	0.0622	1115.57	0.442333	0.39648	200.295	4385.65	0.169969	69.1475	0.626246	0.373659				14.4433	9.45438	1.15706	0.00370667	4827.7
					F Hom	4	14-15	4.95	115	9	8.975	2.825	564.75	ND		6.57	7.86667	14.8175	15.7167	17.8675					341.625	0.046625	1102.47	0.40075	0.363175	182.304	4323.25	0.131146	66.609	0.520879	0.441591				11.092	7.43631	0.916208	0.00326	4861.69
				【SD】	M WT			0.777817	1.41421	0.0707107	0.424264	0	3.53553	ND		ND	1.93747	14.8745	ND	0.148492					41.2243	0.050841	15.4149	0.0353553	0.0256043	5.31633	154.04	0.105622	8.27224	0.0184534	0.0369661				1.119	1.09913	0.0119006	3.53553e-05	21.0647
					M Hom			0.264575	0.57735	0.2	0.665833	5.43896e-16	58.3467	ND		ND	1.38218	1.25835	0.200749	0.145717					9.08534	0.0792654	12.9311	0.0132791	0.0163012	2.96864	159.117	0.176877	3.7248	0.195849	0.0075481				2.55719	1.75162	0.343993	0.00173995	2299.16
					F WT			0.61101	1.52753	0.550757	0.7	0.404145	53.799	ND		ND	0.887074	0.951017	1.08678	0.319739					26.1336	0.00617981	3.76342	0.00665833	0.00665266	2.73914	58.1195	0.0156276	5.62144	0.17313	0.0982211				1.37398	1.14581	0.355349	0.00125065	2322.07
					F Hom			0.341565	3.4641	0.0816497	1.47507	0.607591	76.0893	ND		ND	0.943204	2.07396	1.9948	1.1382					18.7956	0.0213552	22.4065	0.0389989	0.0291229	9.46067	162.118	0.0584212	2.37769	0.145344	0.110228				2.07278	1.15884	0.29035	0.00114548	1619.88
31	21-W234	Etf1	KTPU8	【Mean】	M WT	3	14-16	152	5.03333	112.667	9.36667	10.2333	2.73333	320.667		6.06	15.1967	22.4233	23.5933	26.8367					497.067	0.332737	1193.23	0.650467	0.544813	240.126	5095.42	0.671546	74.7358	1.51935	0.1587				13.4245	6.2374	0.688	0.00292667	5506.9		+
	1817	18	pU-21W		M Hetero	3	14	151.667	3.76667	112.667	9.26667	5.7	2.23333	447.333		6.16333	15.2833	22.8433	23.6667	23.9333					477.433	0.36056	1147.47	0.524865	0.456953	196.002	4999.81	0.753232	69.5403	1.63385	0.140174				15.3858	7.58732	1.03622	0.00466	3222.73
	B6;CB-Etf1Gt(pU-21W)234Card				F WT	3	14	150.333	3.96667	114.333	9.16667	7.36667	2.3	463.333		6.99333	15.0767	18.8	20.65	22.1633					429.967	0.0850932	1171.33	0.519822	0.444963	215.547	4679.88	0.195764	61.9843	0.772634	0.274				11.056	7.27549	0.792387	0.00257333	3969.45
					F Hetero	3	14	150	3.7	114	9.16667	7.7	2.26667	573.333		6.31	13.9133	18.1433	20.4333	21.1167					421.667	0.0730165	1174.43	0.480305	0.40898	202.807	4452.66	0.169795	61.4577	0.746467	0.294125				14.8368	9.40322	1.32506	0.00326667	5561.5
				【SD】	M WT			1	0.472582	1.1547	0.208167	2.47857	0.152753	23.2881		0.10583	2.08893	1.64001	0.885739	2.48067					32.2717	0.10289	9.9143	0.0859966	0.0680994	16.1804	316.552	0.171996	7.26629	0.279678	0.0162668				9.29765	4.17704	0.0961583	0.00199214	80.9354
					M Hetero			0.57735	0.46188	0.57735	0.208167	1.2	0.493288	70.7272		0.187705	0.726246	0.422532	1.68298	2.38316					34.3209	0.256698	18.6977	0.072435	0.0571574	11.2272	354.594	0.511114	5.12346	0.559536	0.0483282				5.26367	1.74276	0.367738	0.00189412	503.786
					F WT			0.57735	0.251661	0.57735	0.057735	0.986577	0	27.2091		0.397157	1.03355	0.650461	0.727461	0.549212					18.7804	0.0183153	79.8149	0.0116702	0.0270599	20.8244	571.494	0.0396429	2.35787	0.121358	0.0645366				8.89747	6.0501	0.195518	0.00198621	99.0586
					F Hetero			1	0.34641	0	0.11547	0.72111	0.057735	157.738		0.08544	0.493288	0.416213	1.07151	0.791539					10.3467	0.0182349	9.87843	0.00931991	0.00703668	5.65867	11.8131	0.0397469	3.37686	0.106231	0.0764842				2.88877	1.83023	0.39343	0.000274651	2642.2
32	21-W266	Ywhag	KTPU8	【Mean】	M WT	6	14-15	149.5	4.05	112.167	9.68333	6.5	2.35	270		6.63667	14.52	23.722	27.2733	29.3083					508.433	0.660509	1169.35	0.695931	0.594675	237.949	5534.04	1.32973	75.0581	2.42532	0.0415363				18.8783	7.78435	0.457082	0.00335333	13289.5		+
	1461	5	pU-21W		M Hetero	6	14-15	150.167	4.01667	111.5	9.46667	6.16667	2.63333	273.667		6.97	14.08	22.23	28.085	28.5867					509.083	0.711675	1179.03	0.695246	0.58896	240.036	5457	1.41251	76.4703	2.52018	0.0356923				19.2567	8.06971	0.550612	0.004025	12098.5
	B6;CB-YwhagGt(pU-21W)266Card				F WT	6	14-15	151.167	3.6	115	9.61667	7.61667	2.31667	383.5		7.84167	14.6267	20.1133	ND	23.8533					442.517	0.223924	1172.28	0.573782	0.489053	220.457	4918.94	0.502969	65.3144	1.48439	0.106355				16.2108	8.38924	0.386693	0.00292167	11038.4
					F Hetero	6	14-15	151.333	3.9	115.667	9.71667	7.51667	2.43333	374.167		6.70167	12.195	18.5183	ND	21.9733					441.933	0.217513	1172.47	0.525191	0.447783	213.048	4674.73	0.484328	64.6968	1.55471	0.0910317				14.6675	8.41348	0.444778	0.00248167	9493.64
				【SD】	M WT			0.83666	0.301662	1.94079	0.204124	0.525357	0.104881	71.2124		0.953618	3.20199	1.86068	1.26005	1.24431					31.2613	0.112303	24.4901	0.0644278	0.0476019	21.9105	213.105	0.201308	5.75645	0.198567	0.0186259				1.63183	0.994984	0.127095	0.0011637	2269.06
					M Hetero			1.83485	0.337145	2.58844	0.393277	0.608824	0.294392	109.845		1.48751	3.90753	2.94033	1.67584	3.06104					39.0215	0.211483	19.0823	0.0801486	0.0606208	14.4411	343.78	0.365389	7.25912	0.259012	0.0128923				3.82204	1.24336	0.138974	0.00113571	3394.72
					F WT			2.40139	0.374166	2.09762	0.256255	1.75888	0.116905	56.3374		1.57225	3.27846	1.46149	ND	1.83692					35.2377	0.0892239	12.5155	0.0696276	0.0548814	14.4433	317.809	0.162225	6.05515	0.286535	0.0500032				2.53235	0.740116	0.0850924	0.000699869	2912.56
					F Hetero			2.06559	0.648074	3.01109	0.299444	0.830462	0.216025	120.388		1.65064	3.41143	1.99865	ND	1.55874					43.2469	0.0965726	11.2839	0.0327711	0.0245896	7.99729	132.955	0.168632	7.07667	0.324965	0.0398215				1.86647	0.780993	0.0433439	0.00051507	2332.5
33	21-W267	Hdac4	KTPU8	【Mean】	M WT	4	14	153	4.2	109.75	8.825	7.4	3.175	287.5		5.07333	12.5	21.2975	25.44	27.94					494.325	0.523309	1170.72	0.618578	0.528188	220.933	5237.88	1.07828	74.7712	1.96393	0.10306				20.7387	9.49936	1.13383	0.0053225	5634.85		－
	1457	1	pU-21W		M Hetero	3	14	151	4.36667	110.667	8.53333	7.86667	2.7	330.333		4.22333	9.68667	18.7033	23.0433	25.6767					498.433	0.530288	1180.97	0.620961	0.525593	223.846	5170.13	1.08421	73.6505	2.27994	0.0574987				20.7633	9.76417	1.06189	0.00554667	4773.43
	B6;CB-Hdac4Gt(pU-21W)267Card				F WT	3	14	150.667	4.46667	113	8.76667	7.43333	2.33333	402.333		5.64	11.9667	18.39	20.0233	21.2067					376.367	0.0691426	1200.23	0.498967	0.415653	215.526	4363.49	0.17539	54.0395	0.819884	0.293964				18.5383	12.2291	1.06256	0.0053	3997.05
					F Hetero	3	14	149.333	4.43333	112.667	8.66667	8.3	2.36667	413		4.27	9.28667	17.6433	19.32	20.7567					398.033	0.076498	1203.17	0.496811	0.412807	218.298	4303.35	0.186614	56.6522	0.779881	0.260579				14.6295	9.83833	0.952997	0.00385	4065.85
				【SD】	M WT			5.41603	0.920145	2.87228	0.419325	0.294392	0.57373	58.1636		0.219393	2.39662	1.00821	0.803202	0.634508					12.9281	0.147302	18.2978	0.044268	0.0337052	8.96522	191.722	0.308304	2.2177	0.418711	0.0213533				3.32571	1.45847	0.389433	0.000859472	2867.85
					M Hetero			0	0.152753	1.52753	0.305505	0.950438	0.1	52.9748		0.1861	0.460145	1.18145	1.30178	0.467582					18.9484	0.0469697	11.4745	0.0446918	0.0329035	12.3701	98.8224	0.0603655	3.50521	0.196754	0.0130329				0.818311	0.399964	0.0483436	0.00053426	539.724
					F WT			1.1547	0.568624	1.73205	0.208167	1.26623	0.321455	44.6132		0.417971	0.266521	0.698642	0.715984	0.85278					26.5293	0.0320296	11.4168	0.0196202	0.0126501	7.04069	23.5487	0.0767031	5.76446	0.208774	0.119309				1.66345	0.986532	0.15383	0.000471487	401.252
					F Hetero			1.1547	0.378594	0.57735	0.251661	0.264575	0.23094	19.4679		0.105357	0.332466	2.36392	1.87489	1.775					21.3313	0.0256996	6.71441	0.0417107	0.032573	12.7865	156.68	0.0583811	2.44882	0.135282	0.0490431				3.56273	1.64926	0.218221	0.000694766	582.836
34	21-W268	Lbr	KTPU8	【Mean】	M WT	3	14	149	4.86667	113	8.9	7.1	2.23333	339.333		7.72	16.73	23.4133	26.31	29.5433					516.8	0.425795	1178.8	0.676141	0.573577	239.998	5354.43	0.834205	79.3716	1.59731	0.117897				24.1667	10.9761	1.44467	0.00529333	12499.6		+
	1909	1	pU-21W		M Hom	3	14	150	4.9	111.667	8.76667	8.16667	2.16667	257.667		5.845	10.7	18.64	21.57	22.8133					426.067	0.17746	1185.93	0.547549	0.46186	216.689	4749.72	0.412889	62.4144	1.2711	0.19924				13.33	7.43208	1.25689	0.00358667	5015.25
	B6;CB-LbrGt(pU-21W)268Card				F WT	3	15	151.667	4.6	115	9.06667	7.8	2.43333	450		7.76333	16.1267	20.5467	21.1067	23.14					375.733	0.063642	1200.7	0.593984	0.49464	225.427	4912.37	0.162433	54.0572	0.677023	0.365727				20.8033	10.857	1.33367	0.00586667	4135.69
					F Hom	3	15	151	4.56667	113.667	8.83333	8.23333	1.86667	293		4.96667	8.63667	14.1933	16.7033	17.5767					405.833	0.0419137	1215.8	0.513795	0.422643	224.945	4325.41	0.099004	57.6811	0.414305	0.428072				17.32	11.7489	1.32722	0.0041	6521.2
				【SD】	M WT			1.73205	0.208167	2	0.173205	0.7	0.208167	34.6458		0.615549	0.954516	1.47137	1.37011	1.18867					10.8862	0.115199	26.7612	0.0173929	0.00601748	19.5734	257.628	0.2154	2.39905	0.230124	0.0269803				2.04647	1.5318	0.503245	0.00208164	6022.04
					M Hom			1	0.458258	1.52753	0.602771	1.40119	0.057735	41.1015		0.13435	2.87084	1.01504	1.83695	1.98203					20.8294	0.0787447	11.7108	0.0302466	0.0294349	7.53974	298.774	0.172284	4.18637	0.137431	0.0530459				1.17551	0.373962	0.28184	0.000359212	1510.7
					F WT			0.57735	0.458258	1	0.11547	0.608276	0.152753	36.5923		0.181751	0.625327	0.641665	0.765593	0.74505					19.8747	0.0162673	23.0671	0.0230053	0.0134868	11.4498	129.609	0.0398008	1.03004	0.164803	0.117109				0.541233	0.81808	0.164901	0.00100664	3620.04
					F Hom			1	0.288675	1.52753	0.208167	0.723418	0.057735	18.6815		1.22132	2.41084	3.22872	3.07106	3.65007					25.8287	0.0211422	15.8038	0.0323287	0.027	11.7957	275.678	0.0456312	2.02725	0.131455	0.158065				2.19319	2.16937	0.311174	0.00101297	3500.26
35	21-W302	Umps	KTPU8	【Mean】	M WT	4	14	152.5	4.2	115.5	9.575	5.9	2.2079	289.25		6.97	17.4025	24.23	28.5825	30.39					450.925	0.326151	1223.45	0.68397	0.557118	245.302	5124.41	0.719243	67.5938	1.72615	0.10049				19.4838	9.1895	0.524293	0.004425	13040.6		+
	1624	16	pU-21W		M Hetero	4	14-15	150.5	3.775	112.5	9.45	6.2	2.1	289		6.605	11.4	21.0025	25.1525	26.8675					513.625	0.478501	1220.95	0.698272	0.571427	244.582	5246.87	0.947203	76.3584	1.88965	0.137074				21.1938	9.66234	0.425082	0.0042625	14027.7
	B6;CB-UmpsGt(pU-21W)302Card				F WT	4	14-15	151.5	3.86	116.75	9.475	7.125	2.15	361.5		6.14	12.905	17.04	18.8725	20.3175					382.75	0.0460186	1197.12	0.527062	0.438205	210.619	4610.01	0.115952	55.9852	0.546539	0.484384				14.9614	8.61769	0.44021	0.002845	11953
					F Hetero	4	15	151.25	3.575	115.75	9.3	5.875	2.075	353		7.0475	14.89	19.705	21.4475	24.44					400.125	0.0710464	1217.28	0.578698	0.4753	229.41	4687.95	0.174697	58.7354	0.736293	0.32874				17.485	9.94483	0.351208	0.00262	12845.7
				【SD】	M WT			2.38048	0.294392	1.91485	0.0957427	0.594418	0.0693516	21.4379		4.2285	6.01703	5.66775	6.2765	6.28092					34.3789	0.0982905	40.5713	0.125583	0.0887157	24.5529	388.607	0.174406	4.98086	0.136191	0.0159306				4.54295	1.06278	0.0699608	0.00147769	2968.32
					M Hetero			1.29099	0.763217	1.29099	0.465475	1.10454	0.182574	12.083		2.55354	3.6195	2.59045	3.74893	3.31212					32.9567	0.140892	15.0112	0.0827381	0.06231	18.406	270.007	0.260425	3.59598	0.375733	0.0792246				2.81695	0.970107	0.129408	0.00101395	1226.57
					F WT			2.38048	0.439394	2.75379	0.368556	4.05576	0.238048	59.8916		2.94964	5.79185	5.86134	4.77463	4.28883					24.785	0.0112727	47.9515	0.102177	0.0693848	24.0873	299.494	0.0302791	4.19566	0.127654	0.105917				5.57526	2.39151	0.112438	0.00105939	3772.18
					F Hetero			1.89297	0.4272	2.87228	0.316228	1.51959	0.221736	52.0577		1.19564	1.08299	1.03632	0.682172	0.999433					18.9273	0.0255268	10.6681	0.0314397	0.0226816	11.4293	185.014	0.0685305	2.35709	0.209137	0.0927427				2.80788	0.915462	0.214943	0.000642236	2440.91
36	21-W319	Rcl1	KTPU8	【Mean】	M WT	3	15	152.333	3.7	114	9.26667	5.56667	2.3	292.667		4.97333	11.2767	21.49	25.8567	27.83					497.1	0.415719	1210.2	0.713564	0.58949	246.398	5385.42	0.834912	74.0299	1.75741	0.127728				20.105	8.71313	0.487003	0.00399	13443.2		+
	1527	19	pU-21W		M Hetero	3	15	149.333	4.16667	113	9.76667	5.46667	2.46667	278.333		5.20667	9.44333	21.5167	24.3467	26.8867					527.1	0.565935	1200.37	0.693638	0.57779	238.105	5404.14	1.10657	77.4744	2.12	0.062042				19.7483	8.49135	0.464667	0.00388667	12471.5
	B6;CB-Rcl1Gt(pU-21W)319Card				F WT	3	15	150	3.63333	116	9.13333	4.26667	2.1	362.667		6.11	11.9767	18	19.1267	20.2133					416.267	0.103159	1167.83	0.510393	0.437023	202.611	4717.93	0.243864	60.0785	0.91503	0.236537				13.6567	7.70069	0.454557	0.00249333	9375.1
					F Hetero	3	15-16	151.333	3.73333	116.667	9.16667	6.1	2.13333	384.667		5.76667	12.8433	17.7667	19.1	19.9433					401.5	0.108937	1205.17	0.560197	0.464333	226.041	4631.95	0.259492	60.6901	0.917752	0.250957				16.1233	9.42444	0.35	0.00217333	12089.9
				【SD】	M WT			3.78594	0.3	1.73205	0.321455	1.12398	0.264575	19.3477		0.477528	3.38491	4.20647	4.34811	5.12729					52.7256	0.173654	7.23809	0.0771398	0.0620027	11.7133	337.605	0.275653	7.55245	0.175662	0.0483521				2.56576	0.889007	0.180771	0.0015701	1967.05
					M Hetero			1.52753	0.251661	2.64575	0.23094	0.503322	0.351188	33.0051		0.135769	0.605337	1.45548	1.36475	1.50514					20.2808	0.147119	9.86526	0.0220159	0.0135567	4.1642	46.7224	0.320429	1.91656	0.42497	0.0343712				1.56416	0.529707	0.096579	0.00105671	835.029
					F WT			1.73205	0.208167	2	0.378594	0.472582	0.1	22.5019		1.02211	2.09288	1.38141	1.03645	1.9884					11.8682	0.0189838	13.9034	0.020168	0.0154452	3.54547	127.86	0.0457451	0.905616	0.133466	0.0374154				1.47902	0.609563	0.0255116	0.000195533	1799.7
					F Hetero			1.1547	0.776745	4.04145	0.251661	2.44336	0.057735	45.0814		2.06132	3.33863	2.04221	1.44634	1.23541					39.5812	0.060023	16.3127	0.074474	0.0560625	10.0251	359.929	0.132768	4.98149	0.284615	0.0833438				2.24386	0.365001	0.0403121	0.000430155	3131.25
37	21-W321	1600020E01 Rik; lincRNA	KTPU8	【Mean】	M WT	3	14-15	152	4.86667	115	9.1	9.76667	2.46667	339.333		5.71	15.9567	22.6967	25.0533	27.6733					499.467	0.389197	1207.67	0.614131	0.50857	235.538	4905.76	0.791024	75.1249	1.7808	0.0878707				18.4	9.67279	1.02561	0.00417333	6117.81		+
	1831	6	pU-21W		M Hetero	3	14-15	153.333	4.83333	117.333	9.16667	9.26667	2.36667	306		5.34333	14.6367	23.0867	24.78	27.3567					469	0.351712	1182.67	0.624195	0.527153	223.541	5227.07	0.740247	69.9813	1.54876	0.165228				17.5267	8.02171	0.693057	0.0038	9424.71
	B6;CB-1600020E01RikGt(pU-21W)321Card				F WT	3	14-16	152	4.23333	116	9	8.66667	2.5	465		5.11667	13.7567	20.2367	20.9833	22.6967					391.133	0.118144	1206.47	0.556634	0.46069	224.045	4641.58	0.29727	56.3234	1.13609	0.175256				17.185	10.0452	0.7225	0.00361333	8257.98
					F Hetero	4	14-16	152.75	4.475	115.5	8.825	7.7	2.325	376.5		6.0325	14.345	20.59	21.425	22.6775					404.7	0.141268	1203.12	0.604376	0.50252	221.179	5055.19	0.33738	58.3439	1.08806	0.245109				20.6083	10.0446	0.646277	0.00432333	15009.8
				【SD】	M WT			1	0.11547	2	0.1	0.23094	0.057735	31.3422		0.208087	1.57306	1.1133	0.912433	0.355293					29.8746	0.0524517	14.9296	0.0294062	0.0251405	10.7869	147.977	0.107267	5.75417	0.173646	0.0276071				3.20668	2.18162	0.351224	0.00130001	1151.64
					M Hetero			0.57735	0.057735	2.08167	0.057735	0.750555	0.057735	15.8745		0.23029	0.289885	0.731596	0.641561	0.678994					57.6919	0.158916	20.7676	0.086513	0.0647008	27.8337	151.389	0.290555	10.6434	0.450125	0.145357				3.0851	0.946482	0.203078	0.00118528	2656.58
					F WT			1	0.46188	1.73205	0.1	0.665833	0.173205	66.0227		0.41501	0.965471	0.805998	0.872315	1.55349					10.7072	0.0132106	16.3555	0.100359	0.0771728	8.90564	532.636	0.0314972	1.40174	0.219288	0.0389623				3.44932	1.34634	0.195711	0.000933613	2721.19
					F Hetero			0.5	0.585235	1.29099	0.170783	1.22474	0.221736	36.3456		0.449249	1.84829	0.346121	0.749778	0.589315					30.5495	0.0725818	22.8323	0.0364057	0.0324822	9.3331	232.559	0.163637	3.98495	0.356949	0.0760602				3.21717	1.80178	0.315189	0.000785451	4329.55
38	21-W361	Dym	KTPU8	【Mean】	M WT	3	15	150.333	5.3	112.667	8.96667	8.96667	2.8	298		7.14333	15.85	22.0267	24.6933	27.3767					503.567	0.286667	1173.87	0.603333	0.514267	222.337	5105.77	0.578619	74.5832	1.25884	0.195786				21.5117	10.2522	0.734833	0.00468	13127.9		+
	2049	18	pU-21W		M Hom	3	15	150.333	5.33333	113.333	8.96667	8.93333	2.73333	334		6.17667	ND	20.1267	22.4733	25.5333					492.7	0.267333	1181.9	0.556	0.47049	222.885	4737.83	0.550817	75.3559	1.35719	0.169008				11.51	6.42407	0.683387	0.00243	6735.31
	B6;CB-DymGt(pU-21W)361Card				F WT	3	14-15	149.667	4.46667	112	8.93333	7.6	2.6	420.667		7.14	13.31	18.19	19.6567	20.76					353.767	0.0415333	1182.43	0.496333	0.419747	207.809	4507.92	0.111112	53.7449	0.587927	0.430676				13.9567	8.6604	0.477223	0.00232	10127
					F Hom	3	15-16	151.333	4.2	113.333	8.93333	7.36667	2.53333	422		6.69333	10.27	17.0367	18.2	19.35					395.533	0.0575	1181.87	0.484667	0.409817	208.174	4425.68	0.141876	57.0958	0.609343	0.346062				14.8183	9.58411	0.53617	0.00238333	10316
				【SD】	M WT			1.1547	0.2	1.52753	0.416333	1.35769	0.173205	15.7162		1.07337	ND	1.99826	2.58152	2.13242					14.5946	0.0517333	12.2173	0.01861	0.0211003	3.95334	245.916	0.117669	5.73498	0.254741	0.0568797				5.47245	1.76632	0.26792	0.00141954	2868.73
					M Hom			0.57735	0.64291	1.1547	0.251661	2.44199	0.208167	7		1.22533	ND	2.38919	2.25906	2.61936					17.8022	0.0743124	21.6058	0.031607	0.0188374	7.67284	55.4099	0.175612	3.19021	0.531358	0.0938555				4.10995	2.22481	0.0525913	0.00101237	986.76
					F WT			3.21455	0.493288	1	0.503322	1.44222	0.264575	27.9702		1.44042	2.30517	0.495177	0.690386	0.880682					16.2346	0.0165847	20.3077	0.0135769	0.00519487	9.76649	126.948	0.0408149	2.1593	0.174481	0.0914568				0.708913	0.920196	0.0403045	0.000225167	2835.11
					F Hom			0.57735	0.360555	3.05505	0.378594	0.945163	0.208167	50.03		1.10024	0.155563	0.911281	1.06658	1.27996					24.7146	0.0299005	6.64028	0.0275923	0.0225431	6.95253	150.755	0.0787516	2.68923	0.309436	0.151782				2.05692	1.89171	0.121503	0.00042501	4372.58
39	21-W367	Ptpn11	KTPU8	【Mean】	M WT	3	15-16	150.333	4.26667	112	8.96667	8.43333	2.76667	246.667		7.67333	16.72	23.0467	27.1933	29.8467					511.267	0.350529	1207.63	0.661684	0.547677	249.108	5009.26	0.682273	75.3434	1.58321	0.126786				21.225	10.6514	1.12905	0.00481333	4344.99		+
	1910	5	pU-21W		M Hetero	3	15-16	150.667	5.06667	111.333	8.96667	9.1	2.73333	272		7.74	17.5267	24.515	27.9367	30.66					497.367	0.566909	1189	0.692666	0.582693	235.782	5476.9	1.16303	73.2519	2.1975	0.0618207				18.6302	7.88792	1.06305	0.00458	8971.17
	B6;CB-Ptpn11Gt(pU-21W)367Card				F WT	3	15-16	151.667	4.43333	115	9.1	7	2.4	379.667		7.09333	13.65	17.2733	18.5367	20.24					422.733	0.124916	1226.5	0.525935	0.42832	227.771	4314.31	0.291988	63.3592	1.2448	0.139075				16.285	10.9972	1.179	0.00468	3658.99
					F Hetero	3	15-16	150.333	4.6	114.667	8.76667	7.9	2.13333	450		7.37	14.8433	18.4767	19.2533	21.1433					358.233	0.0736371	1214.17	0.523755	0.431283	209.943	4581.61	0.189098	54.2725	0.788475	0.282611				13.7617	8.287	1.15989	0.00397667	3197.88
				【SD】	M WT			0.57735	0.23094	1	0.321455	0.750555	0.057735	50.3422		0.268576	1.94517	0.631216	1.29392	1.77568					74.1572	0.134341	11.7577	0.0628316	0.048108	6.93421	260.673	0.186524	11.9206	0.0506482	0.0268831				2.20733	1.10685	0.330327	0.00135626	573.977
					M Hetero			1.52753	0.321455	1.52753	0.057735	0.556776	0.208167	18.6815		0.740203	1.77314	1.30815	1.20372	1.81248					11.0817	0.0744413	14.9973	0.0307885	0.0291007	2.73415	215.072	0.181703	1.89895	0.226949	0.0155168				17.0992	7.61821	0.059117	0.00383665	5600.32
					F WT			1.1547	0.550757	1.73205	0.1	0.7	0.264575	32.6548		0.70812	0.779295	1.96001	2.32281	2.65023					38.4271	0.0427179	23.6806	0.0609288	0.0421072	16.727	198.735	0.0792729	5.31734	0.287176	0.0630955				2.02588	1.14503	0.38295	0.000322335	751.171
					F Hetero			1.1547	0.360555	2.51661	0.23094	1.0583	0.208167	29.4618		0.153948	0.536687	1.21533	1.395	1.30573					47.5227	0.0604465	26.3849	0.0297357	0.0200066	13.2153	235.981	0.137186	5.54253	0.307643	0.129087				0.337725	0.952086	0.235341	0.000782581	707.794
40	21-W373	Slc38a2	KTPU8	【Mean】	M WT	3	16	149.667	4.66667	114	9.2	5.8	2.16667	237.667		7.79	17.45	22.62	26.1167	27.7333					448.833	0.251863	1165.43	0.565482	0.486717	216.682	4951.81	0.5321	67.061	1.3443	0.19555				18.4983	9.52589	0.71178	0.00312	13845.8		+
	1775	15	pU-21W		M Homo	3	14-16	150	4.3	113	9.2	5.6	1.86667	281.667		5.28667	9.15667	14.6167	18.36	21.1967					425.833	0.184947	1131.53	0.444313	0.391543	193.116	4441.68	0.418501	62.7365	1.44429	0.167825				14.3533	9.14021	0.717613	0.00259667	10191
	B6;CB-Slc38a2Gt(pU-21W)373Card				F WT	3	16	152	3.73333	115.667	9.36667	5.16667	2.13333	314.667		6.22667	13.18	18.7833	20.7	22.34					353.467	0.0453214	1211.8	0.556077	0.458817	221.204	4665.18	0.12146	54.5711	0.598806	0.366923				23.1167	13.405	0.486613	0.00358667	18072.4
					F Homo	3	15-16	148.667	3.8	110.667	9.26667	6.23333	2.16667	319.333		5.48	8.40667	15.12	16.8533	19.3433					374.133	0.0216958	1156.13	0.433863	0.374293	196.278	4237.52	0.05523	53.0769	0.321366	0.513788				17.71	12.3983	0.381833	0.00284667	13520
				【SD】	M WT			1.52753	0.57735	2	0.52915	1.80831	0.404145	8.62168		0.35	0.862612	2.28908	3.93393	4.23807					52.9891	0.234818	28.5756	0.0922845	0.0922121	6.47844	697.246	0.446659	8.43556	0.506278	0.0187657				3.46322	1.01522	0.207609	0.000621932	1139.21
					M Homo			0	0.173205	2	0.4	1.57162	0.416333	23.3524		0.361156	0.323316	4.9441	3.40652	1.43855					61.9905	0.118881	38.4474	0.0706863	0.0498247	26.4826	136.372	0.239182	8.76164	0.560485	0.0834885				0.949925	0.393821	0.197603	0.000330051	2981.83
					F WT			1	0.550757	2.08167	0.057735	0.251661	0.152753	71.4446		0.768136	1.73491	0.630582	1.59912	1.73208					27.1589	0.0169626	18.0311	0.0218541	0.0136358	10.8749	171.791	0.0394476	3.35509	0.212862	0.112866				1.17465	1.5319	0.117004	0.000165025	1140.83
					F Homo			1.52753	0.43589	1.52753	0.450925	0.737111	0.351188	6.65833		0.298161	1.51527	0.814616	1.5116	0.957723					19.5413	0.0027132	59.3335	0.0545817	0.0289778	21.2645	71.1096	0.00809388	3.07248	0.0703865	0.0314286				0.770909	0.602733	0.0406074	0.000619785	1080.24
41	21-W406	Ndufaf1	KTPU8	【Mean】	M WT	3	15-16	149.333	4.76667	110.333	9.06667	7.23333	2.56667	268.667		7.14333	16.8033	22.7467	24.9533	26.39					461.3	0.377705	1147.3	0.558675	0.487163	206.397	5123.61	0.811498	68.185	1.76149	0.11713				15.3583	7.33949	1.23922	0.00400333	4898.02		－
	1752	2	pU-21W		M Hetero	3	15-16	148.333	3.9	108.333	8.66667	6.6	2.1	268.333		8.49	18.3167	23.73	27.1967	29.2367					432.033	0.3341	1120.6	0.538291	0.480283	196.635	5236.8	0.744373	63.0396	1.66847	0.121239				14.4247	6.50457	0.948113	0.00349333	5333.13
	B6;CB-Ndufaf1Gt(pU-21W)406Card				F WT	3	14-16	149.333	4.33333	110.667	9.06667	8.5	2.33333	354.667		7.84333	14.9467	19.365	20.15	21.5833					383.333	0.10418	1171.67	0.492285	0.420073	207.84	4505.34	0.26089	53.4594	0.976964	0.230869				15.3093	9.4919	1.18128	0.00342333	5916.81
					F Hetero	3	15-16	148.333	4.13333	111	8.9	7.96667	2.23333	345.667		7.76	15.3767	18.6533	20.12	21.545					384.4	0.0917144	1153.43	0.474191	0.41109	200.445	4515.57	0.232042	54.6241	0.935484	0.255693				15.535	9.56429	0.902113	0.00352667	9134.88
				【SD】	M WT			1.1547	0.305505	1.1547	0.404145	0.472582	0.251661	12.0968		0.517912	0.775715	0.742316	0.532666	ND					45.2676	0.145058	7.6629	0.0572336	0.0530839	4.69527	385.291	0.265481	7.17055	0.175414	0.0184299				2.1436	0.472572	0.135101	0.000223681	1223.68
					M Hetero			1.52753	0.6	2.08167	0.11547	0.916515	0	12.6623		0.226495	0.713185	0.580259	1.32851	1.69919					43.9046	0.241989	2.62298	0.0606754	0.0530024	4.95137	412.085	0.478707	7.00595	0.595186	0.0690567				5.58741	1.99776	0.350915	0.0009943	955.315
					F WT			1.1547	0.493288	2.08167	0.152753	0.519615	0.152753	27.7909		0.780406	1.43841	1.33643	2.30541	1.75594					38.0612	0.0494441	9.55528	0.024879	0.0180084	12.4076	35.5894	0.109558	4.12284	0.271583	0.0961255				3.03087	1.96418	0.0776088	0.000791096	779.038
					F Hetero			0.57735	0.585947	2	0.2	1.22202	0.321455	5.50757		0.497896	0.643843	0.844531	0.989747	0.00707107					23.1162	0.0175127	16.9379	0.00960458	0.00349352	5.81477	58.0516	0.0332929	2.67491	0.0474287	0.0124384				1.51196	0.733795	0.0801283	0.00107825	4973.29
42	21-W426	D19Wsu162e	KTPU8	【Mean】	M WT	3	14-16	150.333	5	114	9.36667	6.03333	2.36667	275.333		7.29	14.7233	20.825	24.9433	28.97					525.067	0.622568	1197.63	0.712318	0.594853	246.621	5426.64	1.20474	78.9964	2.22467	0.0785907				27.13	11.5302	0.705667	0.00554333	17100.1		+
	1740	19	pU-21W		M Homo	3	15-16	152.333	5.1	115	9.2	6.93333	2.23333	279.333		6.89	12.01	21.68	23.8	24.51					532.833	0.504764	1200.9	0.642143	0.534713	236.512	5107.66	0.96775	79.8837	1.94797	0.080363				22.8217	10.9666	0.490333	0.00420333	16003.3
	B6;CB-D19Wsu162eGt(pU-21W)426Card				F WT	3	14-16	151	4.6	115.667	9.36667	4.46667	2.26667	406.333		8.23333	13.06	18.9467	19.7267	ND					413.8	0.105859	1200	0.562373	0.46865	221.191	4773.71	0.253722	60.156	0.936205	0.220063				19.2517	10.7285	0.581667	0.00364667	13421.3
					F Homo	3	14	151	4.16667	114.333	9.56667	4.53333	2.13333	437.667		7.9	11.6333	16.3467	18.1633	ND					417.233	0.142973	1185.27	0.5379	0.45294	211.541	4754.12	0.338062	60.7825	1.20605	0.150279				17.8783	9.94074	0.65139	0.00345667	14746.2
				【SD】	M WT			1.52753	0.264575	2	0.208167	1.1547	0.057735	31.5331		1.65463	4.5323	2.69408	2.88287	0.806102					48.4909	0.130895	7.17937	0.0370921	0.0334457	6.36623	291.265	0.16046	8.71678	0.212099	0.0458734				4.20734	1.00427	0.139283	0.00161964	2090.08
					M Homo			1.52753	0.52915	0	0.1	1.02144	0.251661	23.7557		0.339411	0.682349	0.86267	1.61081	ND					6.65307	0.0821754	0.7	0.0266059	0.0218472	3.58763	150.518	0.164376	1.25163	0.352802	0.0459908				2.78001	0.839258	0.0765142	0.000855005	1765.65
					F WT			1.73205	0.264575	2.51661	0.404145	1.17189	0.152753	108.14		1.10952	0.210713	0.201329	0.844531	ND					11.797	0.00509304	36.8631	0.0200641	0.00808067	19.8586	270.148	0.0173479	1.87966	0.0160237	0.0235453				1.05263	1.84523	0.089676	0.000485833	52.1876
					F Homo			1	0.305505	0.57735	0.057735	0.585947	0.11547	60.6987		1.16923	0.675747	0.205264	1.09436	ND					46.3752	0.0213669	38.5739	0.0664356	0.0407971	25.9102	1.90652	0.0160102	5.45383	0.0905416	0.0447279				2.838	1.58326	0.21107	0.000261598	1365.96
43	21-W456	Ppat	KTPU8	【Mean】	M WT	3	14-16	150.667	4.1	112.667	9.43333	5.9	2.13333	239		8.53667	18.77	25.27	25.51	28.8467					503.367	0.343476	1190.57	0.616398	0.517197	228.006	5034.62	0.671929	74.6523	1.38274	0.205274				16.5217	8.1833	0.547887	0.00368667	11736.8		+
	1755	5	pU-21W		M Hetero	3	14-16	152	4.06667	114	9.53333	6.3	2.2	283.333		7.16	14.8667	23.6033	25.475	30.1133					541.6	0.455963	1213.83	0.7455	0.613787	252.492	5485.4	0.868132	81.2224	1.53862	0.218488				16.9243	6.95376	0.47711	0.00332333	12816.8
	B6;CB-PpatGt(pU-21W)456Card				F WT	3	15	150.333	3.86667	116	9.43333	5.93667	2.33333	321.667		8.02	15.95	18.7733	20.94	21.9933					451.9	0.0907714	1222.63	0.561261	0.45902	223.616	4644.38	0.206835	65.8685	0.688707	0.346337				14.6797	8.5626	0.287943	0.00224	14047.5
					F Hetero	3	14	150.333	3.7	115	9.46667	4.76667	2.03333	388.333		7.30667	13.5467	18.79	20.9033	22.42					433.367	0.0404511	1198.87	0.51644	0.430243	212.684	4527.13	0.093489	61.1393	0.397748	0.494327				15.0943	9.23012	0.378887	0.00287333	10286.1
				【SD】	M WT			0.57735	1.17898	1.52753	0.152753	1.12694	0.23094	28.1603		1.69707	4.13544	0.23516	ND	1.20051					45.9352	0.225899	9.35111	0.142014	0.115241	22.7666	586.283	0.389123	7.14146	0.374094	0.0494639				3.26204	0.817746	0.174662	0.00180229	626.067
					M Hetero			2.64575	0.665833	2	0.208167	1.17898	0.173205	35.8515		1.88804	4.55162	2.50951	1.52028	2.71559					24.9994	0.144009	22.0867	0.0748098	0.0541151	10.4005	267.59	0.316353	5.39422	0.433447	0.130004				5.45694	1.71713	0.371525	0.00256003	3203.75
					F WT			1.52753	0.305505	1	0.208167	2.28649	0.208167	32.5935		0.30315	1.2644	1.37449	ND	1.06039					50.6459	0.0486827	24.9516	0.0532849	0.0424579	9.75744	286.764	0.117925	7.74324	0.398777	0.194823				4.21076	2.56982	0.0702028	0.000727736	348.038
					F Hetero			2.3094	0.52915	1.73205	0.152753	0.493288	0.251661	16.4418		0.872143	1.73828	0.685493	0.665006	1.57873					35.4153	0.0131154	30.9694	0.0497888	0.031163	17.925	51.2178	0.0382456	3.44633	0.193467	0.127188				4.254	2.49225	0.0109469	0.000792107	5915.08
44	21-W473	Slc38a4	KTPU8	【Mean】	M WT	3	14-16	152	4.56667	112.667	9.13333	8.46667	2.53333	239		6.85	16.5	23.0867	26.8067	29.22					581.7	0.243992	1173.7	0.642513	0.547723	231.156	5265.84	0.388582	64.1452	1.20412	0.32665				22.912	10.4326	1.12306	0.00453667	7367.54		+
	1757	15	pU-21W		M Hetero	3	14	148.667	3.96667	109.667	9.03333	8.5	2.46667	278.333		6.08	13.26	21.3867	21.7233	27.3167					439.367	0.146876	1171.4	0.578504	0.493383	229.856	4833.97	0.332722	65.2465	1.21984	0.213221				19.6333	10.6109	0.808	0.00372333	7263.38
	B6;CB-Slc38a4Gt(pU-21W)473Card				F WT	3	14	151.333	4.2	115.333	9.16667	8.73333	2.26667	362.333		6.35	13.0267	17.445	19.83	21.6167					368.1	0.050497	1191	0.493198	0.41339	221.267	4263.1	0.132322	54.729	0.778639	0.255309				17.335	12.1279	0.658167	0.00266	9094.53
					F Hetero	3	14-15	150.333	4.53333	112.333	9.23333	9.53333	2.26667	413.667		5.81333	12.1	17.5	18.6567	20.3233					404.9	0.0724109	1199.97	0.462479	0.385383	221.282	4027.72	0.174717	58.618	0.830085	0.226432				17.3683	13.4601	1.32911	0.00452667	4319.42
				【SD】	M WT			3	0.152753	1.1547	0.321455	0.750555	0.305505	52.3737		0.918314	2.41831	1.84484	2.43476	2.5721					166.043	0.0878814	19.6764	0.0415178	0.0402709	1.78566	328.514	0.264722	14.5071	0.505566	0.209631				2.00992	1.2057	0.142572	0.000245832	4108
					M Hetero			1.52753	0.288675	1.52753	0.057735	0.360555	0.251661	39.7157		0.0655744	0.968143	0.711641	5.42194	0.853307					42.6681	0.0688096	27.7779	0.0489379	0.0303487	13.3354	84.7886	0.14534	4.54766	0.399663	0.104935				6.51572	3.69131	0.314924	0.00197242	1463.58
					F WT			0.57735	0.43589	2.3094	0.321455	0.416333	0.152753	35.8515		0.563205	1.75571	1.84555	0.580775	0.799771					27.0318	0.00895092	39.7181	0.0551314	0.033383	16.4085	157.573	0.0164339	3.75743	0.185266	0.0487852				3.17814	3.13004	0.184526	0.000928601	4942.06
					F Hetero			0.57735	0.251661	1.1547	0.11547	0.057735	0.321455	66.9428		1.4609	1.89505	0.353553	1.42956	1.21952					20.5395	0.0240931	12.2541	0.0119994	0.00703261	4.15307	29.0217	0.0520448	2.46882	0.163124	0.0470686				4.70049	3.67753	0.266579	0.00102919	1722.69
45	21-W474	EST	KTPU8	【Mean】	M WT	3	15	148.333	4.3	109	8.8	7.6	2.3	291		9.77	16.8833	21.3667	23.335	25.24					497.133	0.330608	1168.8	0.6418	0.548763	222.822	5400.32	0.672787	73.0937	1.46135	0.202282				17.6467	7.60845	0.491557	0.00239667	14355.5		+
	1913	19	pU-21W		M Hetero	3	15	150.333	3.66667	109	8.53333	6.76667	2.2	349.333		5.22667	10.1667	17.1467	19.1867	21.2033					494.467	0.293791	1186.87	0.560889	0.47235	216.505	4823.56	0.596656	73.7205	1.55886	0.149126				16.6583	8.97135	0.509833	0.00242667	12034.1
	B6;CB-Gt(pU-21W)474Card				F WT	3	15	150	4.1	112.333	8.86667	6.4	2.23333	392		6.9	13.4467	18.7833	20.2133	21.5633					404.5	0.0627661	1188.33	0.537638	0.452627	211.034	4742.35	0.148907	61.2659	0.635802	0.463376				14.4787	8.00222	0.53183	0.00310333	11251.5
					F Hetero	3	15	150	3.6	112.667	8.66667	7.5	2.1	430		5.92333	11.0867	15.3967	16.3033	17.0933					367.033	0.0490293	1162.83	0.445492	0.3832	193.694	4350.36	0.128948	55.4648	0.659661	0.376423				11.436	7.60585	0.56511	0.00191333	5793.16
				【SD】	M WT			3.21455	0.556776	3.4641	0.1	1.22882	0.264575	33.7787		ND	2.27122	2.33327	0.968736	0.587963					11.7628	0.08147	10.5825	0.0746029	0.0593501	16.9119	229.475	0.16437	0.281144	0.357601	0.100171				1.49927	0.541922	0.0522155	0.000797392	1465.12
					M Hetero			1.1547	0.152753	1	0.208167	0.208167	0.2	17.9258		1.01864	1.01692	1.31188	1.46875	1.77647					55.797	0.0917472	11.4273	0.0485173	0.0366335	7.73747	215.685	0.142466	8.53235	0.143108	0.0709119				2.34848	0.821798	0.0802545	0.000402658	4771.66
					F WT			1	0.264575	1.52753	0.208167	0.556776	0.152753	95.268		0.174356	0.985004	1.13738	1.6398	1.32851					38.4891	0.0178017	20.04	0.0157436	0.0197827	3.80503	134.309	0.0300277	6.15362	0.083249	0.0475248				4.68663	2.23038	0.138084	0.000636579	5767.91
					F Hetero			2.64575	0.360555	0.57735	0.208167	0.7	0.2	50.7445		0.869329	1.01323	1.78004	1.47629	1.78374					18.516	0.0216251	21.2505	0.00621312	0.00896862	3.78922	103.725	0.0611974	4.80732	0.277751	0.196294				0.351839	0.529659	0.13935	0.000539011	1053.4
46	21-W494	P4hb	KTPU8	【Mean】	M WT	3	14-15	151	4	109.667	8.73333	7.96667	2.86667	241.333		7.26	15.87	21.8933	25.3067	27.4467					469.167	0.497	1151.77	0.660667	0.573573	233.323	5446.24	1.18266	93.4911	1.73128	0.112959				22.32	9.44995	0.807057	0.00555667	12629.6		+
	2084	11	pU-21W		M Hom	3	14-15	151	4.33333	112.333	8.8	8.63333	2.43333	386		4.3	9.99667	17.1333	19.08	21.4433					457.5	0.383	1158	0.575333	0.496803	224.902	4941.89	0.726679	81.5717	1.42239	0.158683				18.265	9.46097	0.65011	0.00330333	11182.9
	B6;CB-P4hbGt(pU-21W)494Card				F WT	3	14	151.667	4.3	113.667	9.06667	8.4	2.43333	397.333		6.99667	14.9033	18.23	19.1533	20.1667					341.133	0.0931	1218.07	0.519667	0.428687	206.309	4587.91	0.262468	67.8765	0.852782	0.233999				16.37	9.79675	0.609613	0.00277	10369.2
					F Hom	3	14-15	151.333	4.46667	115.333	8.76667	9.63333	2.36667	423		5.62333	11.8733	15.0133	16.3167	17.5033					329.333	0.0569333	1165.93	0.478	0.280727	149.042	4362.56	0.165772	64.6168	0.798793	0.27171				14.54	9.62091	0.82422	0.00261667	8442.74
				【SD】	M WT			3	0.360555	5.85947	0.472582	0.321455	0.288675	91.309		0.651076	1.34101	0.450814	0.704012	0.515881					14.4341	0.041328	11.9488	0.0290918	0.0199933	10.6064	99.4483	0.110611	3.9669	0.00611089	0.0133304				1.28815	0.265608	0.367577	0.00279747	6128
					M Hom			1	0.665833	3.05505	0.360555	3.37244	0.152753	54.5619		0.435775	1.38443	0.639557	0.0141421	1.17364					27.0113	0.216432	19.9	0.0176163	0.009992	7.32443	108.214	0.531478	16.2906	0.602972	0.0848107				3.71238	2.27079	0.474624	0.00131043	3316.63
					F WT			1.1547	0.173205	0.57735	0.11547	1.45258	0.152753	40.501		0.916642	1.60606	0.785812	0.946802	0.419682					13.592	0.018186	80.8515	0.0326548	0.0504351	23.8164	126.829	0.0421844	2.9504	0.0351541	0.0270284				0.757809	0.882008	0.116684	0.000213776	1164.37
					F Hom			0.57735	0.61101	0.57735	0.404145	2.41937	0.251661	63.2376		0.748888	1.0252	0.427122	0.482735	0.565892					5.70993	0.011707	2.39653	0.0204206	0.240859	111.407	99.8459	0.048883	1.00073	0.112079	0.0719608				0.655114	0.837412	0.0511495	0.000328684	2738.33
47	21-W536	Osbpl8	KTPU8	【Mean】	M WT	3	14	149.667	4.5	111.667	9.1	7.8	2.73333	342.667		6.43	13.3233	20.42	23.5467	25.0933					432.7	0.289454	1204.47	0.623138	0.517607	233.284	4997.31	0.66848	65.9696	1.81416	0.080405				19.5467	9.86271	0.656723	0.00367	11983.7		+
	2018	10	pU-21W		M Hom	3	14	151	4.63333	112	8.76667	8.96667	2.63333	295.667		5.01333	10.07	19.6	22.175	25.1367					494.467	0.521201	1173.3	0.583606	0.49711	216.247	5083.87	1.08851	73.3096	2.28768	0.057219				17.7683	8.78384	0.436443	0.00311	11437.7
	B6;CB-Osbpl8Gt(pU-21W)536Card				F WT	3	14	151.333	4.23333	115.333	8.93333	9.1	2.5	485.333		5.455	10.3867	16.86	18.5333	19.6233					419.967	0.173405	1192.27	0.538969	0.452087	213.614	4707.01	0.401375	64.2167	1.22231	0.168114				17.5567	10.0989	0.501223	0.00327667	10375.9
					F Hom	3	14	150.667	4.16667	114	9.1	9.03333	2.43333	497		4.85	9.81667	16.21	16.82	18.16					403.433	0.102144	1213.77	0.464862	0.383213	209.094	4146.06	0.246189	61.3995	1.0012	0.184944				14.95	10.9404	0.449057	0.00233667	10985.9
				【SD】	M WT			3.05505	0.3	1.52753	0.43589	1.73494	0.152753	27.6466		1.81678	3.97384	1.68009	0.64221	0.420278					41.329	0.0430158	18.8004	0.0246404	0.0268688	1.09648	244.61	0.0440036	2.73331	0.140369	0.0248706				0.636874	0.65865	0.188353	0.000130767	1520.88
					M Hom			2.64575	0.152753	1	0.152753	1.62891	0.057735	72.037		0.308599	0.968143	1.03494	0.756604	1.12634					30.5027	0.155151	51.6896	0.046056	0.0242073	28.4511	394.307	0.379653	2.22213	0.551411	0.0384004				1.98743	2.00924	0.0783928	0.000747195	3572.43
					F WT			1.1547	0.723418	2.08167	0.11547	1.85203	0.173205	40.104		0.685894	0.249867	0.0565685	0.999116	0.95007					46.2807	0.0936731	12.45	0.0160238	0.0139734	9.06203	212.043	0.189567	5.29128	0.403722	0.0917249				2.80174	2.61009	0.0482663	0.000400666	3728.39
					F Hom			2.08167	0.23094	1.73205	0.6	1.19304	0.057735	189.642		ND	0.285365	ND	0.828674	1.02103					29.4075	0.0574672	21.2888	0.0276017	0.0266317	5.7552	256.606	0.123307	3.654	0.187516	0.0384017				1.20593	0.486189	0.0496397	0.000800895	3109.46
48	21-W560	Rbm12	KTPU8	【Mean】	M WT	3	14	151.333	4.1	113	8.66667	7.26667	2.56667	310.333		6.24	12.8733	20.9967	24.18	27.0467					420.2	0.537333	1192.23	0.638667	0.534947	228.699	5181.08	1.28584	92.6599	1.98394	0.0627413				20.9267	9.1477	0.86239	0.00402	10363.4		+
	1914	2	pU-21W		M Hom	3	14-15	152.333	4.6	114.667	8.6	8.2	2.66667	330.333		6.15667	12.65	20.28	23.11	25.4933					427.833	0.382667	1176.97	0.666	0.565777	240.842	5270.51	0.900042	88.4055	1.8878	0.0902567				20.265	9.14579	0.627387	0.00362667	10736.8
	B6;CB-Rbm12Gt(pU-21W)560Card				F WT	3	14	151	4.06667	115	8.73333	6.83333	2.46667	393.333		6.61667	12.4333	18.3367	19.93	22.3233					307.433	0.0627	1162.63	0.507667	0.436617	211.092	4603.25	0.195894	64.4255	0.792127	0.246879				16.025	9.50679	0.63922	0.00266	12003.6
					F Hom	3	14	150.667	4.23333	115	8.8	7.53333	2.13333	415		5.29667	11.2333	16.9533	19.0867	20.95					337.967	0.0903	1202.17	0.436667	0.364173	175.771	4467.96	0.260876	68.1702	1.02418	0.182595				13.6183	8.62824	0.668667	0.00219333	6763.65
				【SD】	M WT			1.52753	0.173205	2.64575	0.057735	0.503322	0.208167	25.4231		0.737767	1.16573	1.0416	1.04747	1.47215					26.0697	0.104543	24.7049	0.0870881	0.0624005	22.91	146.352	0.185652	9.74252	0.0727984	0.0186573				5.36087	2.61636	0.12574	0.000284781	3496.21
					M Hom			0.57735	0.72111	1.52753	0.458258	0.793725	0.057735	50.8167		0.400791	3.07511	1.32774	1.7565	1.80101					12.761	0.00208167	11.1644	0.0311929	0.0236665	6.05582	167.573	0.0233611	2.31281	0.133336	0.0228136				3.15907	1.08086	0.0872364	0.000440038	3900.53
					F WT			1.73205	0.602771	2.64575	0.450925	0.64291	0.11547	22.0303		0.470886	1.31188	1.21969	0.68942	1.35902					7.03017	0.0162096	18.5476	0.0240069	0.0137957	11.0074	49.376	0.0482479	1.04918	0.184246	0.0379471				0.182483	0.297571	0.0949262	0.000127671	1735.16
					F Hom			0.57735	0.057735	1	0.173205	0.737111	0.152753	37.3631		0.738196	1.50048	2.7253	4.20783	4.81339					0.378594	0.00858429	65.5611	0.0293655	0.0329607	24.3453	330.261	0.023246	2.98758	0.137782	0.057288				2.15015	1.62908	0.0590975	0.000716194	1451.48
49	21-W588	Itpr1	KTPU8	【Mean】	M WT	4	15	149.5	4.475	108.75	9.225	7.95	2.75	276		8.6725	14.8225	26.3275	29.775	32.095					526.075	0.596224	1205.2	0.728371	0.604243	241.286	5566.45	1.15504	80.8885	1.7274	0.13395				20.27	8.17998	1.15867	0.0048225	4716.58		+
	1834	6	pU-21W		M Hetero	4	14-15	149	4.375	109.5	9.15	8.325	2.55	340.75		6.71	12.5875	20.71	23.755	26.15					487.6	0.445416	1168.5	0.622952	0.53299	224.438	5240.43	0.902299	72.9174	1.65739	0.152506				17.3762	8.09221	1.32221	0.0047125	5010.17
	B6;CB-Itpr1Gt(pU-21W)588Card				F WT	3	14-15	150	4.23333	114.333	9.26667	7.76667	2.36667	476.333		9.12333	14.63	18.8067	20.7733	21.03					414.333	0.0720128	1194.53	0.53176	0.44518	217.214	4588.42	0.167727	60.5739	0.617483	0.421558				15.02	8.95356	1.39133	0.00438	4421.54
					F Hetero	3	14-15	149.75	4.125	114.25	9.125	8.225	2.15	455.75		9.0525	15.1825	20.645	23.81	25.7133					443.4	0.0657562	1212.67	0.575495	0.474413	226.664	4718.85	0.150483	63.9529	0.519358	0.43616				17.2775	10.1125	1.10871	0.00408	4855.49
				【SD】	M WT			0.57735	0.262996	2.87228	0.206155	0.903696	0.264575	52.2622		0.275847	0.374021	1.44475	2.06213	2.28582					19.5125	0.302429	18.9707	0.0795666	0.0643304	5.41103	443.012	0.592455	3.75865	0.661342	0.0908639				4.27495	1.0779	0.218095	0.00145743	431.539
					M Hetero			1.41421	0.492443	1.73205	0.310913	0.7932	0.264575	88.0923		1.94623	3.65524	3.14898	4.31276	5.69928					44.5735	0.282797	12.758	0.0978553	0.083019	10.423	636.809	0.539523	7.37926	0.41464	0.0728446				1.83693	1.37097	0.137949	0.000929924	1000.44
					F WT			1	0.11547	1.1547	0.208167	0.288675	0.208167	76.2255		1.91615	2.45831	1.73966	1.0429	ND					34.1195	0.0430779	8.903	0.0283235	0.0241133	8.47736	103.103	0.0917913	5.67921	0.146615	0.0991202				1.46251	0.618119	0.0719141	0.000887637	1153.51
					F Hetero			1.25831	0.25	1.70783	0.287228	0.906918	0.238048	108.893		0.946727	1.37289	1.00241	2.05386	2.9954					44.6308	0.0291992	16.0282	0.0328132	0.0219842	10.5241	44.4256	0.0753632	3.63321	0.265054	0.213314				1.14794	0.77536	0.0860856	0.000300998	826.584
50	21-W6	Ctnnd1	KTPU8	【Mean】	M WT	3	14-15	151.333	3.76667	113.667	9.7	5.96667	2.16667	280.667		11.98	18.54	24.1333	26.34	26.9433					513.933	0.264868	1296	0.742031	0.571793	265.713	4976.7	0.519675	73.5867	1.35259	0.171345				26.895	13.6606	0.445833	0.00444667	18874.1		+
	1304	2	pU-21W		M Hetero	3	15	150.333	4.23333	112.333	9.9	6	2.1	353.667		ND	12.2467	22.08	25.14	26.1167					475.4	0.229096	1248.83	0.593317	0.47505	231.365	4666.49	0.483172	67.5102	1.55478	0.128872				21.7067	12.3842	0.824613	0.00349667	15329.1
	B6;CB-Ctnnd1Gt(pU-21W)6Card				F WT	3	14-15	151.5	3.6	114.5	9.4	5.13333	1.9	387.75		8.62333	16.6175	22.1675	23.72	25.015					470.275	0.151812	1235	0.581595	0.470705	216.246	4820.68	0.311867	64.1814	1.07136	0.176486				17.1183	9.5724	0.9115	0.00267667	10216
					F Hetero	3	14-15	152	4.06667	117	8.56667	5.86667	2.13333	415.333		7.78	13.31	19.6467	19.9233	21.2733					453.7	0.117045	1276.17	0.541943	0.424453	229.404	4255.5	0.255464	62.8722	1.15593	0.132019				18.125	11.5225	0.821168	0.0025175	13288.5
				【SD】	M WT			0.57735	0.152753	1.1547	0.72111	1.35031	0.305505	25.4231		ND	1.63368	1.20666	1.50622	3.99875					20.7322	0.143153	23.8766	0.0939134	0.0626987	19.0232	241.814	0.276842	7.40213	0.52839	0.127711				4.32316	2.0298	0.0695747	0.000870881	3212.77
					M Hetero			1.1547	0.568624	1.52753	0.424264	0.458258	0.173205	34.7035		ND	4.53566	4.41569	6.07711	3.03217					16.0346	0.151161	31.4993	0.0599453	0.0450697	15.935	311.437	0.312275	3.97041	0.572483	0.111744				4.79415	1.27081	0.131697	0.000740698	2327.47
					F WT			2.08167	0.559762	2.64575	0.244949	0.665833	0.316228	125.077		2.3539	1.77871	0.817491	0.255147	1.08088					50.5892	0.120961	15.3909	0.0567963	0.0422088	16.1208	193.037	0.219909	7.17125	0.49562	0.0943712				1.02477	1.14883	0.116556	0.000238607	3412.4
					F Hetero			1	0.503322	0	1.70978	1.02632	0.208167	171.512		ND	0.292062	0.883761	1.21944	1.45411					28.3815	0.0634529	10.7435	0.0732444	0.0551468	19.7449	319.83	0.125008	3.69803	0.22779	0.0438028				3.73057	1.73439	0.19916	0.000663595	1071.73
51	21-W76	Srr	KTPU8	【Mean】	M WT	4	14-15	150.25	3.775	110.75	9.4	5.225	2.175	267.75		7.1925	18.6025	23.6825	26.5575	28.64					507.475	0.410538	1263.48	0.747139	0.590912	268.848	5105.46	0.801316	73.1987	1.8104	0.0863753				24.7425	11.872	0.43675	0.00563	14809.7		－
	1439	11	pU-21W		M Homo	3	14-15	152	3.63333	113.333	9.4	7.26667	1.96667	300.667		5.78333	12.6	20.1933	24.2533	25.9333					503.833	0.394403	1251.57	0.720686	0.575417	245.363	5298.81	0.798027	74.833	1.70211	0.170067				23.0717	10.2904	0.49578	0.00544	9825.7
	B6;CB-SrrGt(pU-21W)76Card				F WT	3	14	152.333	3.66667	117	9.8	6.4	2.16667	546		7.30333	15.6433	18.5667	20.2933	21.46					434.1	0.0833686	1274.97	0.658158	0.51623	244.349	4829.64	0.187964	63.5783	0.699503	0.306349				21.4483	11.5574	0.319113	0.00363	15000.6
					F Homo	4	15	153	3.55	113.25	9.225	4.575	2.1	497.25		6.995	14.625	17.665	18.8575	20.11					424.75	0.103389	1284.12	0.627349	0.488488	241.72	4659.04	0.22848	62.9396	0.865239	0.229709				18.7925	10.8853	0.335125	0.0028875	14152.2
				【SD】	M WT			0.957427	0.754431	1.70783	0.0816497	1.76139	0.275379	29.5113		1.19584	3.16011	1.94608	0.882964	0.939291					71.8027	0.173255	10.3407	0.124954	0.0950608	27.8544	346.634	0.221255	8.76055	0.0994206	0.0149904				3.9203	0.531791	0.0371655	0.00217355	991.233
					M Homo			1	0.11547	1.1547	0.360555	1.55349	0.351188	79.6074		0.38553	1.65774	0.126623	0.411015	0.38527					39.8791	0.0649108	17.8197	0.064548	0.0436059	21.9275	65.8849	0.12546	7.84092	0.126021	0.0153746				5.32363	2.10784	0.153756	0.00173087	4919.29
					F WT			1.52753	0.503322	1	0.458258	1.44222	0.152753	95.7706		0.115902	0.56359	1.15613	0.877515	0.44238					53.8365	0.014767	1.52753	0.0399513	0.0318396	8.35182	141.146	0.0102085	6.10307	0.0692321	0.0704395				1.4441	0.696435	0.0232393	0.000236432	475.178
					F Homo			2.16025	0.479583	1.70783	0.206155	1.44309	0.163299	146.042		0.26147	1.64662	0.475009	0.680606	0.546321					58.6761	0.0827373	10.3889	0.0530002	0.04018	10.9457	208.994	0.156698	6.83167	0.350938	0.0848895				2.25603	1.23001	0.0746531	0.000332403	1716.78
52	R	RhoA	KTPU10	【Mean】	M WT	8	14-15	150.5	4.225	110.625	9.025	7.825	2.6875	293		6.97875	14.9488	21.7437	24.5375	26.29					473.775	0.313121	1152.4	0.563249	0.488655	209.185	5099.02	0.658604	70.3046	1.53481	0.127607				18.4861	8.84207	0.975918	0.0047075	6973.95		－
	-	9	pU-17		M Hetero	6	14-15	150.833	4.65	110.667	9	7.58333	2.48333	326.5		6.56	13.5967	21.2	23.69	25.968					429.833	0.228318	1138.48	0.498864	0.43779	196.311	4816.94	0.50549	64.4298	1.34886	0.185809				14.3337	7.74706	1.06894	0.00320833	5318.08
	B6;CB-RhoaGt(pU-17)52Imeg				F WT	8	14-16	149.625	3.875	113.25	9.1125	6.7875	2.225	398.75		7.195	15.4012	18.975	20.9638	22.01					379.362	0.0844995	1177.67	0.527321	0.447701	207.527	4754.78	0.216648	55.2503	0.85829	0.268095				17.1781	9.5729	0.964271	0.00356125	8494.58
					F Hetero	9	14-16	149.667	4.41111	112.667	8.85556	7.33333	2.31111	427.333		6.66	13.5344	16.9844	19.0922	20.7371					362.789	0.0788346	1172.74	0.504226	0.429793	206.014	4614.96	0.207755	53.3771	0.833062	0.291281				18.0931	10.5281	0.987896	0.00388375	8653.66
				【SD】	M WT			1.77281	0.483292	1.59799	0.212132	1.49738	0.23566	41.9524		1.49274	3.32214	2.66735	2.54274	0.73					50.0972	0.08324	11.7067	0.0470092	0.0386722	9.61109	229.305	0.141282	8.14148	0.296152	0.0766741				4.93026	1.64846	0.269808	0.00195473	3399.89
					M Hetero			1.16905	0.187083	2.50333	0.282843	0.397073	0.248328	50.3299		1.99599	4.08333	2.55834	2.92296	2.6499					58.87	0.150832	18.0624	0.0967403	0.0817091	20.9131	489.88	0.28252	8.23327	0.368367	0.0758421				3.14929	1.11398	0.128548	0.000593546	2657.66
					F WT			1.68502	0.254951	1.58114	0.258775	0.790005	0.249285	31.1345		0.945818	1.19174	1.42722	1.54423	2.19356					14.3784	0.0207991	11.6322	0.0337256	0.0270827	7.37862	163.021	0.0509212	2.66302	0.0935061	0.0512021				0.866194	0.767499	0.231215	0.000552926	2310.8
					F Hetero			1.5	0.321887	1	0.287711	0.6245	0.261937	30.6716		0.550045	0.868405	0.954111	1.20644	1.65632					26.1227	0.0262674	13.5561	0.0326471	0.0243497	10.8029	155.871	0.0612018	3.6732	0.166027	0.0765809				3.19613	1.75301	0.175001	0.000670606	4038.09
